# Supplementary material for: Analysis of whole exome sequencing in severe mental illness hints at selection of brain development and immune related genes
Source: Sci Rep. 2021 Oct 26;11:21088. doi: 10.1038/s41598-021-00123-x (PMC8548332; doi:10.1038/s41598-021-00123-x)
Supplement: Supplementary file 3 — Supplementary Tables. [file 41598_2021_123_MOESM3_ESM.xlsx]

## Sheet: Table_S1
					Frequency					gnomAD frequency
	CHR	BP	PBS VALUE	Gene	NIM_F (Case)	NG_F (Control)	*Yes = Freq Diff (<99.9pc)	REF	ALT	AFR	EUR	EAS	SAS	P-val	OR
	1	1391562	0.19121	ATAD3C	0.067568	0.15	Yes	G	A	0.389561	0.0741858	0.472323	0.316197	0.3605	0.4106
	1	152327502	0.27241	FAM72C	0.355769	0.4	Yes	A	G	0.00295	0.0159	0.0593374	0.0167134	0.8007	0.8284
	1	204434326	0.292673	PIK3C2B	0	0	Yes	A	G	0.338026	0.191693	0.624671	0.34	1	NA
	1	229567663	0.183084	ACTA1	0.022222	0	Yes	C	G	0.456379	0.157	0.15406	0.171372	1	NA
	2	71368519	0.315525	MPHOSPH10	0	0.166667	Yes	C	A	0.37615	0.283	0.345069	0.363011	0.003219	0
	2	130832358	0.309564	POTEF	0	0	Yes	T	C	0.66919	0.351868	0.367515	0.289647	1	NA
	2	130899804	0.210185	CCDC74B	0.188889	0.5	Yes	T	C	0.889737	0.441079	0.76256	0.44566	0.01237	0.2329
	2	149633151	0.161969	KIF5C	0	0	Yes	A	C	0.21804	0.112515	0.31744	0.149803	1	NA
	3	186952036	0.396835	MASP1	0.8125	0.95	Yes	G	A	0.314165	0.0272	0.5	0.014	0.1943	4.385
	3	187443267	0.165748	BCL6	0.188525	0.15	Yes	C	T	0.000804655	0.000807081	0	0.000458385	1	1.316
	3	191179129	0.202424	PYDC2	0.013333	0	Yes	A	C	0.243515	0.26961	0.190591	0.238035	1	NA
	4	1741534	0.21484	TACC3	0.273973	0.25	Yes	C	T	0.0136565	0.0259967	0.00504442	0.0114761	1	1.132
	4	48625213	0.204298	FRYL	1	1	Yes	C	A	0.792161	0.798885	0.84303	0.749696	1	NA
	4	119064668	0.243222	NDST3	0.99	1	Yes	G	A	0.50588	0.763	0.671721	0.764215	1	NA
	5	177164044	0.293039	FAM153A	0	0	Yes	G	A	0.394527	0.265185	0.427411	0.303066	1	NA
	6	31324643	0.162093	HLA-B	0.088889	0.25	Yes	G	C	0.331874	0.43435	0.418766	0.364994	0.08144	0.2927
	6	32497914	0.160376	HLA-DRB5	0	0	Yes	C	T	0.166667	0.238909	0.329272	0.181972	1	NA
	6	131276473	0.452024	EPB41L2	0	0	Yes	A	G	0.630437	0.334178	0.917274	0.515934	1	NA
	6	167595371	0.185454	TCP10L2	0.223077	0.166667	Yes	T	C	0.00597072	0.0077462	0.00234742	0.00495546	0.7642	1.436
	7	1024002	0.27664	CYP2W1	0.190476	0.2	Yes	T	C	0.871141	0.516561	0.598521	0.51679	1	0.9412
	7	75052102	0.189036	POM121C	0.071429	0.125	Yes	G	A	0.709529	0.201129	0.0596798	0.268023	0.6106	0.5385
	7	76129685	0.219143	DTX2	0	0	Yes	C	G	0.504973	0.13533	0.311443	0.187447	1	NA
	7	88847453	0.29372	ZNF804B	0	0	Yes	G	T	0.332647	0.2882	0.124134	0.348503	1	NA
	7	150937374	0.361517	CHPF2	0	0	Yes	A	C	0.416667	0.472603	0	0.5	1	NA
	8	91963472	0.162042	NECAB1	0	0	Yes	T	G	0.141842	0.25399	0.382842	0.245609	1	NA
	8	144940222	0.307503	EPPK1	0.083333	0.4	No	A	C	0.49187	0.521467	0.352941	0.512248	0.0005489	0.1364
	9	14889	0.18559	WASH1	0.021277	0	Yes	A	G	0.597543	0.103685	0.562752	0.189679	1	NA
	9	163985	0.275835	CBWD1	0.340909	0.5	Yes	A	G	0.00554972	0.00164384	0.000429448	0.00452964	0.2126	0.5172
	9	35561928	0.227219	RUSC2	0	0	Yes	T	C	0.257165	0.179714	0.389348	0.252762	1	NA
	9	73479436	0.341002	TRPM3	0	0	Yes	G	A	0.384873	0.348405	0.411578	0.427294	1	NA
	9	90537892	0.196253	SPATA31C1	0.035714	0	Yes	G	C	0.516456	0.134462	0.640809	0.206952	1	NA
	9	136637198	0.220697	VAV2	0.335616	0.4	Yes	C	T	0.0495593	0.044805	0.000229859	0.0089906	0.619	0.7577
	9	138606586	0.302772	KCNT1	0	0	Yes	T	C	0.392373	0.210969	0.26016	0.323182	1	NA
	10	26356037	0.191783	MYO3A	0.101695	0	Yes	C	T	0.351244	0.551811	0.270015	0.481276	0.3664	NA
	10	79797684	0.231981	RPS24	0	0	Yes	G	T	0.208442	0.35504	0.192871	0.400286	1	NA
	10	127585273	0.26076	FANK1			No	G	A	0.281955	0.323399	0.303815	0.315615	1	NA
	11	2435247	0.178464	TRPM5	0	0	Yes	A	C	0.221005	0.152832	0.347067	0.176403	1	NA
	11	9749554	0.238079	SWAP70	0	0	Yes	T	G	0.308521	0.324926	0.167911	0.240449	1	NA
	11	67786061	0.177303	ALDH3B1	0.012658	0	Yes	G	A	0.166667	0.0444444	0	0.469112	1	NA
	11	102663482	0.234041	MMP1	0	0	Yes	A	T	0.228196	0.360951	0.0808225	0.320938	1	NA
	12	11506749	0.173386	PRB1	0.286667	0	Yes	T	C	0.0384784	0.0540995	0.0409772	0.0482509	0.5767	NA
	12	11546686	0.240983	PRB2	0.298701	0	Yes	C	T	0.0020232	0.0337727	0.000311236	0.00904393	0.1065	NA
	12	50589674	0.169042	LIMA1	0	0	Yes	C	A	0.155112	0.232553	0.111554	0.23396	1	NA
	12	50746098	0.297239	FAM186A			No			0.375	0.874092	0.878855	0.729885	1	NA
	12	52867105	0.196513	KRT6C	0.009434	0	Yes	G	A	0.232618	0.23109	0.408623	0.248637	1	NA
	12	64020321	0.38473	DPY19L2	0.011364	0.142857	Yes	C	A	0.539931	0.45128	0.545182	0.450666	0.04876	0.06897
	12	123200527	0.235444	HCAR3	0.035211	0	Yes	T	C	0.568349	0.444651	0.468958	0.256813	1	NA
	12	123892235	0.40679	SETD8	0.5	0.5	Yes	G	A	6.63e-05	4.57e-05	0	0	1	1
	13	111109618	0.201764	COL4A2	0.459016	0.45	Yes	G	C	0.169163	0.155892	0.0131579	0.0220024	1	1.037
	14	20825323	0.177368	PARP2	0	0	Yes	T	G	0.145884	0.271367	0.275783	0.368516	1	NA
	14	44974189	0.173982	FSCB	0.469697	0.35	Yes	C	A	0.199478	0.138581	0.205779	0.116519	0.3462	1.645
	14	74983495	0.197794	LTBP2	0	0	Yes	C	G	0.171657	0.440114	0.375664	0.342523	1	NA
	14	102808562	0.234345	ZNF839			No	C	G	0.270704	0.359668	0.0837953	0.257247	1	NA
	15	20743947	0.24773	GOLGA6L6	0.315217	0.1	Yes	A	G	0.00441847	0.0181823	0.00603833	0.00879285	0.2738	4.143
	15	28566630	0.206585	HERC2	0.072464	0	Yes	C	T	0.412698	0.246343	0.377669	0.342532	0.364	NA
	16	15198331	0.492768	PDXDC1	0.712766	0.65	Yes	C	T	0.00332481	0.054516	0.0158378	0.0717851	0.597	0.7484
	16	22545865	0.209084	NPIPB5	0.301471	0.25	Yes	G	C	0.0397112	0.00384269	0.000502892	0.00161355	0.795	1.295
	16	77334230	0.216369	ADAMTS18	0	0	Yes	T	G	0.232333	0.305823	0.173142	0.251263	1	NA
	17	20768691	0.252769	CCDC144NL	0.338028	0	No	C	T	0.0229834	0.0505982	0.00754954	0.00912713	0.001014	NA
	17	29233163	0.25822	TEFM	0.304348	0.35	Yes	C	T	0.00156064	0.00316952	0.00165658	0.00280706	0.7964	0.8125
	17	33478185	0.319001	UNC45B	0.013333	0	Yes	C	G	0.316631	0.542721	0.549637	0.641379	1	NA
	17	39305785	0.182682	KRTAP4-5	0.246575	0.142857	Yes	A	T	0.0200493	0.00938862	0.00749004	0.00107254	0.5218	1.964
	17	74288422	0.290891	QRICH2	0.355263	0.4	Yes	T	C	0.00460799	0.000152117	0.000280678	0.00019988	0.8051	0.8265
	18	34298333	0.191862	FHOD3	0	0	Yes	A	C	0.164729	0.186512	0.25674	0.338362	1	NA
	18	56204410	0.174265	ALPK2	0.118056	0.25	Yes	C	T	0.449932	0.543069	0.22034	0.370139	0.1521	0.4016
	18	67863844	0.233609	RTTN	0.040541	0.05	Yes	T	C	0.361802	0.248201	0.00869565	0.337607	0.5953	0.8028
	19	2129067	0.191295	AP3D1	0.307018	0.25	Yes	A	G	0.0233668	0.0512722	0.0352383	0.0554557	0.7923	1.329
	19	2340151	0.250126	SPPL2B	0	0	Yes	G	T	0.567845	0.301887	0.0625	0.236111	1	NA
	19	5866816	0.164159	FUT5	0.522727	0.1875	No	G	A	0.833581	0.743732	0.828045	0.794466	0.01524	4.746
	19	8564523	0.181315	PRAM1	0.301282	0.35	Yes	T	G	0.0113368	0.0419162	0.0494674	0.0595838	0.6183	0.8008
	19	8613218	0.196358	MYO1F	0	0	Yes	G	C	0.442043	0.0325466	0.166054	0.163833	1	NA
	19	20807185	0.326516	ZNF626	0.769737	0.5	Yes	C	T	0.215919	0.309865	0.28504	0.326271	0.09983	0.2991
	19	22156870	0.213829	ZNF208	0.253968	0.125	Yes	G	A	0.00104621	3.58e-05	8.51e-05	0	0.6789	2.383
	19	22363634	0.302377	ZNF676	0	0	Yes	C	A	0.298744	0.367682	0.360328	0.459939	1	NA
	19	39330862	0.236918	HNRNPL	0	0.083333	Yes	A	G	0.229567	0.345172	0.298475	0.33457	0.1277	0
	19	48198625	0.197254	GLTSCR1	0	0	Yes	T	C	0.166536	0.265376	0.226493	0.402529	1	NA
	19	55605694	0.177005	PPP1R12C	0.277778	0.45	Yes	A	G	0.049458	0.0237511	0.0472625	0.00743159	0.1841	0.4701
	19	56283978	0.272366	RFPL4AL1	0	0	Yes	C	G	0.718807	0.458995	0.42914	0.244787	1	NA
	20	256763	0.243874	C20orf96	0	0	Yes	G	C	0.433457	0.149298	0.138977	0.219686	1	NA
	20	62550780	0.193484	DNAJC5	0.229508	0.15	Yes	C	T	0.000224989	0.000342151	0.0010395	0.000872681	0.5653	1.688
	21	14982886	0.43939	POTED	0.553333	0.7	Yes	G	A	0.000451875	7.65e-05	0	9.3e-05	0.239	1.884
	21	43557759	0.201957	UMODL1	0.22973	0.45	Yes	C	T	0.000495751	0.000213358	0.000369058	0.000224702	0.05286	0.3645
	22	17265124	0.59232	XKR3	0.891026	0.9	Yes	A	C	0.129522	0.0574477	0.118708	0.0627828	1	1.101
	22	50585626	0.177776	MOV10L1	0.731481	0.65	Yes	A	G	0.470364	0.269799	0.25013	0.23773	0.5885	0.6817
	1	104260702	0.202197	AMYP1	0	0	Yes	C	G	0.798381	0.265	0.125966	0.166469	1	NA
	1	145311785	0.163866	NBPF10	0.027273	0	Yes	C	G	0.431864	0.151139	0.254998	0.181929	1	NA
	1	175129955	0.205234	KIAA0040	0.241935	0.2	Yes	G	T	0.000140845	0.00119938	0.000189466	9.18e-05	0.784	1.277
	2	27324340	0.263627	CGREF1	0.308511	0.15	Yes	G	A	0.000120744	0	0	0	0.1811	2.528
	5	10250010	0.166573	CTD-2256P15.1	0	0	Yes	A	T	0.322883	0.210899	0.143991	0.137221	1	NA
	7	102116580	0.17094	POLR2J	0	0	Yes	G	A	0.219604	0.247394	0.605827	0.163755	1	NA
	7	151927021	0.225676	KMT2C	0.5	0.5	Yes	C	A	0.16074	0.182597	0.234663	0.119397	1	1
	9	35561932	0.186399	FAM166B	0	0	Yes	A	C	0.222359	0.12	0.395466	0.190512	1	NA
	9	69423792	0.46087	ANKRD20A4	0.590909	0.375	Yes	A	T	0	0	0	6.95e-05	0.2806	0.4154
	9	139944736	0.173878	ENTPD2	0.3125	0.285714	Yes	C	G	0.0623269	0.0850517	0.142773	0.0511468	1	1.136
	11	26574777	0.213486	ANO3	0	0	Yes	G	T	0.21277	0.242068	0.175196	0.273267	1	NA
	12	51740388	0.233438	CELA1	1	1	Yes	C	A	0.629592	0.676162	0.612755	0.785734	1	NA
	12	100041942	0.207554	FAM71C	0	0	Yes	T	A	0.339537	0.306	0.0999345	0.184473	1	NA
	12	132633463	0.240931	NOC4L	0.434783	0.15	Yes	C	T	0.0925172	0.125065	0.0419781	0.0748792	0.01521	4.359
	14	24540725	0.331707	CPNE6	0	0	Yes	T	C	0.476974	0.380568	0.492152	0.342409	1	NA
	15	22016760	0.192784	CXADRP2	0	0	Yes	A	G	0.656476	0.242336	0.453279	0.161285	1	NA
	17	4837243	0.31924	GP1BA	0.406977	0.25	Yes	C	T	0.00281725	0.0132718	0.0117614	0.0161515	0.2135	2.059
	19	1440068	0.193882	RPS15	0.25	0	Yes	G	C	0.017175	0.0306424	0.0203815	0.00656743	0.00759	NA
	19	36642562	0.38771	COX7A1	0	0	Yes	A	C	0.649301	0.422365	0.812097	0.397585	1	NA
	20	61444600	0.181318	OGFR	0.220588	0.15	Yes	C	A	0.000406174	0.00208881	0.0118057	0.00492	0.5709	1.604
	21	40551943	0.20203	PSMG1	0.007463	0	Yes	A	G	0.299147	0.347	0.0369058	0.208	1	NA
	22	45810273	0.337544	RIBC2	0.025641	0	Yes	A	G	0.416667	0.487593	0	0.507067	1	NA
	2	96521324	0.362885	ANKRD36C	0.5	0.5	Yes	A	G	0.0424488	0.0247427	0.0224229	0.012082	1	1
	3	14106332	0.186217	TPRXL	0.214286	0.5	Yes	G	C	0.00033	0.00147	0.00143737	0.000914849	0.01245	0.2727
	15	85787910	0.217863	GOLGA6L3	0.483871	0.45	Yes	G	A	0.183219	0.13	0.366667	0.0166214	0.8139	1.146
	18	49208	0.183772	TUBB8B	0.219697	0.3	Yes	G	A	0.000328947	0.00783882	0.0118004	0.00676616	0.4063	0.657
	19	7012026	0.162515	AC025278.1	0.030612	0.05	Yes	A	G	0.465768	0.281221	0.186597	0.166545	0.5293	0.6
	20	29632749	0.347471	FRG1B	0.416667	0.5	Yes	A	G	0	9.29e-06	0	7.33e-05	0.4832	0.7143
	20	56815544	0.312575	PPP4R1L	0	0	Yes	G	C	0.323129	0.378017	0.348133	0.436392	1	NA
	22	18835523	0.279693	AC008132.13	0.009615	0	Yes	T	C	0.332906	0.41587	0.44528	0.31176	1	NA
	22	21044637	0.177935	POM121L4P	0.078431	0.125	Yes	T	A	0.270694	0.433188	0.421591	0.468168	0.624	0.5957

## Sheet: Table_S2
							Frequency					gnomAD frequency
		CHR	BP	PBS VALUE	Gene	SNPs_perGene	NIM_F (Case)	NG_F (Control)	*Yes = Freq Diff (<99.9pc)	REF	ALT	AFR	EUR	EAS	SAS	P-val	OR
		1	1639046	0.367808	CDK11A	2	0.081818	0	Yes	C	G	0.892899	0.401121	0.310414	0.476666	0.3532	NA
		1	1639062	0.245105	CDK11A	2	0.009091	0	Yes	T	C	0.313	0.233	0.258713	0.286171	1	NA
		1	13183012	0.175056	HNRNPCL4	4	0	0	Yes	G	C	0.204842	0.129043	0.234205	0.18	1	NA
		1	13183014	0.178706	HNRNPCL4	4	0	0	Yes	T	C	0.209735	0.133	0.236849	0.183715	1	NA
		1	13183015	0.177938	HNRNPCL4	4	0	0	Yes	G	C	0.21	0.132	0.236	0.181879	1	NA
		1	13183059	0.18794	HNRNPCL4	4	0	0	Yes	T	C	0.229876	0.145	0.267611	0.188802	1	NA
		1	17085265	0.381892	MST1L	3	0.068627	0	Yes	T	C	0.532134	0.423924	0.917912	0.612963	1	NA
		1	17085267	0.335782	MST1L	3	0.09434	0	Yes	A	G	0.525211	0.420041	0.920025	0.613265	1	NA
		1	17085995	0.161347	MST1L	3	0	0	Yes	G	C	0.183217	0.10832	0.192285	0.167727	1	NA
		1	89652071	0.194255	GBP4	8	0.019231	0	Yes	T	C	0.197589	0.49029	0.40216	0.486858	1	NA
		1	89652072	0.164019	GBP4	8	0.037736	0	Yes	C	T	0.197	0.490144	0.401738	0.48688	1	NA
		1	89652078	0.223036	GBP4	8	0	0	Yes	A	T	0.192002	0.487211	0.398644	0.485575	1	NA
		1	89652087	0.208531	GBP4	8	0	0	Yes	C	T	0.176194	0.480643	0.389064	0.48131	1	NA
		1	89652088	0.204945	GBP4	8	0	0	Yes	C	G	0.172432	0.479832	0.387918	0.48095	1	NA
		1	89652090	0.202284	GBP4	8	0	0	Yes	T	G	0.169616	0.479221	0.386529	0.480591	1	NA
		1	89652094	0.198453	GBP4	8	0	0	Yes	G	A	0.165595	0.478866	0.384466	0.480366	1	NA
		1	89652097	0.181504	GBP4	8	0.009434	0	Yes	C	T	0.165939	0.479981	0.385132	0.481787	1	NA
		1	117142736	0.397371	IGSF3	3	0.493421	0.5	Yes	A	G	0.000431672	0.000238259	0.000436681	0.000262467	1	0.974
		1	117142855	0.405997	IGSF3	3	0.5	0.5	Yes	C	T	0.00067918	7.04e-05	0.000108731	9.8e-05	1	1
		1	117142869	0.394978	IGSF3	3	0.491935	0.5	Yes	A	G	0	8.8e-06	5.44e-05	0.000163335	1	0.9683
		1	152129087	0.294091	RPTN	2	0.346154	0.3	Yes	T	C	0.000712897	7.09e-05	0	3.27e-05	0.8048	1.235
		1	152129094	0.282587	RPTN	2	0.331169	0.3	Yes	A	G	0.000712805	7.98e-05	0	0	1	1.155
		1	152185768	0.24134	HRNR	4	0.166667	0.055556	Yes	T	G	0.53193	0.852977	0.324522	0.568393	0.3103	3.4
		1	152185774	0.429952	HRNR	4	0.015873	0	Yes	A	G	0.518838	0.882676	0.270298	0.57703	1	NA
		1	152185780	0.411068	HRNR	4	0	0	Yes	G	A	0.469408	0.867904	0.231573	0.546434	1	NA
		1	152185790	0.187333	HRNR	4	0	0	Yes	T	C	0.205895	0.550852	0.114047	0.206048	1	NA
		1	152276377	0.167593	FLG	3	0.238095	0.277778	Yes	C	G	0.000206327	0.00406	0.0645136	0.0201064	0.7655	0.8125
		1	152276459	0.190208	FLG	3	0.410448	0.4	Yes	C	T	0.010377	0.0599922	0.273155	0.144872	1	1.044
		1	152277826	0.197106	FLG	3	0.057377	0	Yes	A	C	0.439716	0.0473383	0.466938	0.264354	1	NA
		1	201178819	0.244234	IGFN1	2	0.310127	0.2	Yes	G	A	0.00256959	0.0126449	0.00539491	0.0176887	0.4379	1.798
		1	201178904	0.202621	IGFN1	2	0.392405	0.4	Yes	A	G	0.0495283	0.0817807	0.269697	0.105322	1	0.9688
		1	248458676	0.248187	OR2T12	2	0.142857	0.1875	Yes	T	C	0.662539	0.358653	0.537154	0.43907	0.7051	0.7222
		1	248458689	0.168625	OR2T12	2	0.235294	0.25	Yes	A	G	0.678047	0.398365	0.583548	0.464031	1	0.9231
		1	248525053	0.21382	OR2T4	2	0	0	Yes	A	T	0.21769	0.0965623	0.391761	0.265133	1	NA
		1	248525330	0.208927	OR2T4	2	0.007576	0	Yes	A	G	0.218302	0.155844	0.410504	0.301679	1	NA
		1	248737293	0.197798	OR2T34	2	0.039474	0.05	Yes	G	A	0.353822	0.153695	0.281769	0.270295	0.586	0.7808
		1	248737294	0.206809	OR2T34	2	0.032895	0.05	Yes	C	G	0.354119	0.152106	0.279713	0.267369	0.5292	0.6463
		2	905497	0.260457	SNTG2	6	0.320896	0.25	Yes	C	T	0.00348432	0.0804247	0.00612745	0.0125858	0.6126	1.418
		2	905581	0.25692	SNTG2	6	0.514925	0.5	Yes	C	T	0.147564	0.230071	0.542857	0.0955882	1	0.942
		2	905634	0.45317	SNTG2	6	0.574627	0.5	Yes	A	C	0.00568413	0.0127411	0.00913955	0.000711845	0.6306	0.7403
		2	905687	0.297222	SNTG2	6	0.962121	0.95	Yes	C	G	0.209571	0.428881	0.61157	0.650407	0.5776	0.748
		2	905736	0.262909	SNTG2	6	0.5	0.55	Yes	A	T	0.0732484	0.223311	0.100671	0.145833	0.8115	1.222
		2	1251088	0.345321	SNTG2	6	0	0	Yes	C	T	0.456109	0.256593	0.321677	0.376638	1	NA
		2	95542476	0.289809	TEKT4	2	0.339744	0.05	Yes	C	T	0.000191816	0.000191069	0.000168957	0.000166025	0.008307	9.777
		2	95542556	0.190707	TEKT4	2	0.225	0	Yes	C	T	0.000151492	0.000582474	0.000259034	3.68e-05	0.01362	NA
		2	131099378	0.264159	CCDC115	3	0	0	Yes	G	C	0.301272	0.243013	0.300207	0.302674	1	NA
		2	131099382	0.254689	CCDC115	3	0	0	Yes	G	C	0.276316	0.215915	0.294053	0.304708	1	NA
		2	131099386	0.200616	CCDC115	3	0	0	Yes	A	C	0.203777	0.150795	0.232742	0.246034	1	NA
		2	240982116	0.267389	PRR21	3	0.365385	0.388889	Yes	C	A	0.0334881	0.0171861	0.0185251	0.00905989	1	0.9048
		2	240982257	0.219608	PRR21	3	0.291667	0.333333	Yes	A	G	0.019105	0.0279464	0.025309	0.0161545	0.7837	0.8235
		2	240982271	0.180819	PRR21	3	0.213235	0.055556	Yes	G	A	0.000798563	0.00286449	0.00439078	0.000708861	0.2009	4.607
		3	75786385	0.247	ZNF717	18	0.310127	0	Yes	C	G	0.00309685	0.0144249	0.0440715	0.0154827	0.002262	NA
		3	75786572	0.179551	ZNF717	18	0	0	Yes	T	C	0.203627	0.22869	0.351495	0.190456	1	NA
		3	75786593	0.188989	ZNF717	18	0	0	Yes	C	A	0.209396	0.237344	0.358931	0.206887	1	NA
		3	75786662	0.179029	ZNF717	18	0	0	Yes	A	T	0.158519	0.301928	0.313314	0.273937	1	NA
		3	75786672	0.188718	ZNF717	18	0	0	Yes	C	T	0.166337	0.334986	0.309846	0.299924	1	NA
		3	75786684	0.237063	ZNF717	18	0	0	Yes	G	T	0.219686	0.400313	0.345358	0.370329	1	NA
		3	75787159	0.255106	ZNF717	18	0.307692	0.2	Yes	C	T	0.000204165	0.000279553	0	0.00393138	0.4376	1.778
		3	75787221	0.239313	ZNF717	18	0	0	Yes	C	T	0.25199	0.363236	0.311929	0.293035	1	NA
		3	75787224	0.224612	ZNF717	18	0	0	Yes	C	G	0.23205	0.349076	0.293944	0.276885	1	NA
		3	75787236	0.205269	ZNF717	18	0	0	Yes	C	T	0.211613	0.318153	0.270045	0.247632	1	NA
		3	75787382	0.58009	ZNF717	18	0.88961	1	Yes	T	C	0.138067	0.105324	0.25	0.065204	0.2248	NA
		3	75787739	0.695952	ZNF717	18	0.902778	1	Yes	A	T	0.00330306	0.000894241	0.00788177	0.00268528	0.2214	NA
		3	75787794	0.398889	ZNF717	18	0.5	0.5	Yes	A	G	0.00416667	0.00640433	0.006	0.00726979	1	1
		3	75787949	0.368725	ZNF717	18	0.455696	0.5	Yes	C	T	0.00228311	0.00245951	0.00242483	0.00108147	0.8131	0.8372
		3	75788010	0.697102	ZNF717	18	0.909722	1	Yes	A	C	0.000811688	0.0015186	0.0103676	0.00280158	0.371	NA
		3	75788076	0.397127	ZNF717	18	0.493506	0.45	Yes	A	C	0.000222618	0.000803084	0.00215517	0.00105708	0.8138	1.191
		3	75788292	0.342793	ZNF717	18	0.417808	0.3	Yes	T	A	0	0.000427507	0.000994695	0.000434783	0.344	1.675
		3	75790409	0.252839	ZNF717	18	0.298701	0.05	Yes	T	C	0.000817661	0	0	0	0.01606	8.093
		3	156413636	0.356988	TIPARP	2	0	0	Yes	C	T	0.385095	0.382064	0.45672	0.488051	1	NA
		3	156413638	0.324355	TIPARP	2	0	0	Yes	G	T	0.328991	0.315685	0.428277	0.48126	1	NA
		3	195505788	0.163617	MUC4	16	0.38	0.35	Yes	G	C	0.125774	0.196031	0.317634	0.0877079	1	1.138
		3	195506775	0.385536	MUC4	16	0.492308	0.6	Yes	G	A	0.0108495	0.0292603	0.104008	0.0115705	0.4729	1.547
		3	195506914	0.300525	MUC4	16	0.424242	0.6	Yes	G	A	0.0408	0.0146119	0.03312	0.0108904	0.1552	0.4912
		3	195506917	0.28479	MUC4	16	0.424242	0.6	Yes	A	C	0.0554692	0.0179034	0.0393856	0.0129647	0.1552	0.4912
		3	195507365	0.305371	MUC4	16	0.530769	0.611111	Yes	G	A	0.11789	0.116433	0.0232927	0.0472767	0.6178	1.389
		3	195507372	0.162503	MUC4	16	0.507812	0.428571	Yes	C	G	0.243721	0.255802	0.275289	0.135168	0.7794	1.376
		3	195507717	0.18431	MUC4	16	0.378788	0.4	Yes	G	T	0.122778	0.076252	0.23224	0.0326808	1	0.9146
		3	195508500	0.370811	MUC4	16	0.463235	0.55	Yes	G	C	0.00407135	0.0013594	0.000400427	0.00180343	0.4837	0.7061
		3	195510217	0.249908	MUC4	16	1	1	Yes	A	G	0.587994	0.684785	0.650812	0.769816	1	NA
		3	195511959	0.241399	MUC4	16	0.3	0.4	Yes	G	A	0.00845666	0.00753992	0.0607094	0.0111195	0.4415	0.6429
		3	195511993	0.279573	MUC4	16	0.364865	0.35	Yes	A	G	0.0185185	0.0501292	0.254386	0.0175856	1	1.067
		3	195512103	0.16786	MUC4	16	0.224359	0.25	Yes	G	A	0.0106892	0.035963	0.0437601	0.0191325	0.7806	0.8678
		3	195513680	0.192398	MUC4	16	0.335714	0.4	Yes	A	T	0.0586112	0.163211	0.289429	0.0500466	0.6184	0.7581
		3	195514948	0.236051	MUC4	16	0.385246	0.5	Yes	G	A	0.0360993	0.200978	0.507159	0.0717396	0.3381	0.6267
		3	195515003	0.314406	MUC4	16	0.438462	0.45	Yes	T	C	0.0347873	0.105335	0.273929	0.0306951	1	0.9543
		3	195515340	0.162928	MUC4	16	0.42029	0.45	Yes	G	A	0.0448801	0.291247	0.494647	0.184022	0.8131	0.8861
		4	1388693	0.203844	CRIPAK	4	0.257353	0.2	Yes	C	G	0.00708763	0.0253003	0.00405954	0.0138171	0.7834	1.386
		4	1388724	0.167645	CRIPAK	4	0.202899	0.2	Yes	C	G	0.00456621	0.0180296	0.00142296	0.00701919	1	1.018
		4	1388817	0.197757	CRIPAK	4	0.257353	0.15	Yes	C	G	0.0197601	0.0110025	0.00578306	0.00323748	0.4072	1.964
		4	1388819	0.2236	CRIPAK	4	0.272059	0.15	Yes	T	C	0.00960118	0.0086952	0.00375214	0.00240721	0.2876	2.118
		4	140811084	0.340803	MAML3	2	0.47541	0.5	Yes	C	T	0.0455561	0.0530331	0.0312463	0.00887493	1	0.9062
		4	140811096	0.275306	MAML3	2	0.344262	0.5	Yes	C	T	0.00829637	0.00866557	0.000586778	0.00332913	0.2138	0.525
		4	190874255	0.316145	FRG1	2	0.375	0.1	Yes	A	T	0.000216107	7.58e-05	0	0	0.02072	5.4
		4	190876257	0.252329	FRG1	2	0.297468	0.3	Yes	G	A	0.000123259	1.76e-05	0	3.27e-05	1	0.988
		4	190904645	0.202606	TUBB7P	2	0.011628	0	Yes	G	A	0.307185	0.187097	0.10461	0.219	1	NA
		4	190905922	0.172955	TUBB7P	2	0.4	0.3125	Yes	G	A	0.0499436	0.0612427	0.0904548	0.148641	0.5841	1.467
		5	140186979	0.290455	PCDHA4	2	0	0	Yes	G	A	0.317219	0.308214	0.392136	0.359	1	NA
		5	140186980	0.299176	PCDHA4	2	0	0	Yes	G	A	0.325847	0.321709	0.405961	0.374617	1	NA
		6	29759823	0.160514	LOC554223	2	0.166667	0.166667	Yes	T	C	0.556188	0.341608	0.199621	0.395037	1	1
		6	29759824	0.166133	LOC554223	2	0.166667	0.166667	Yes	T	C	0.578	0.351722	0.201326	0.396726	1	1
		6	29910730	0.188528	HLA-A	6	0.0625	0	Yes	T	A	0.331198	0.411913	0.498186	0.339502	1	NA
		6	29911115	0.2777	HLA-A	6	0	0	Yes	G	C	0.367227	0.37207	0.458938	0.286539	1	NA
		6	29911119	0.235963	HLA-A	6	0.033333	0	Yes	G	T	0.371139	0.376109	0.460879	0.287758	1	NA
		6	29911198	0.176159	HLA-A	6	0.025862	0	Yes	T	C	0.268017	0.328821	0.291681	0.209339	1	NA
		6	29911207	0.175827	HLA-A	6	0.025862	0	Yes	G	A	0.264282	0.325072	0.287668	0.210742	1	NA
		6	29913067	0.249486	HLA-A	6	0.133929	0.0625	Yes	T	C	0.584937	0.513931	0.508436	0.468182	0.6911	2.32
		6	31239776	0.182352	HLA-C	2	0.032258	0.055556	Yes	A	C	0.357035	0.258774	0.338573	0.207658	0.4975	0.5667
		6	31239821	0.187875	HLA-C	2	0.266667	0.5	Yes	G	T	0.599534	0.60346	0.757612	0.614652	0.1135	0.3636
		6	31379794	0.273809	MICA	3	0	0	Yes	C	T	0.439784	0.253403	0.32611	0.259391	1	NA
		6	31379795	0.273971	MICA	3	0.007692	0	Yes	A	G	0.439517	0.253079	0.325913	0.259657	1	NA
		6	31379807	0.263901	MICA	3	0	0	Yes	C	T	0.43438	0.242586	0.319615	0.246224	1	NA
		6	32546846	0.17645	HLA-DRB1	7	0.113636	0	Yes	C	T	0.409103	0.336404	0.271812	0.364284	1	NA
		6	32547982	0.189688	HLA-DRB1	7	0	0	Yes	G	A	0.297044	0.162432	0.293294	0.168178	1	NA
		6	32547990	0.179676	HLA-DRB1	7	0	0	Yes	T	A	0.290667	0.157308	0.308113	0.15618	1	NA
		6	32547991	0.27885	HLA-DRB1	7	0.219512	0.166667	Yes	G	A	0.669132	0.541738	0.644486	0.619155	1	1.406
		6	32548086	0.259119	HLA-DRB1	7	0	0	Yes	T	G	0.319909	0.246038	0.319512	0.275432	1	NA
		6	32549475	0.184469	HLA-DRB1	7	0.508929	0.9	No	T	C	0.864187	0.858445	0.865344	0.801081	0.001076	8.684
		6	32557435	0.278055	HLA-DRB1	7	0.345238	0.625	Yes	A	C	0.825936	0.84718	0.824877	0.731522	0.1403	0.3164
		6	32609192	0.166715	HLA-DQA1	7	0	0	Yes	A	G	0.204699	0.213663	0.174787	0.163867	1	NA
		6	32609207	0.171597	HLA-DQA1	7	0	0	Yes	C	T	0.226545	0.246969	0.217719	0.161733	1	NA
		6	32610436	0.161437	HLA-DQA1	7	0.235849	0.65	No	T	C	0.525637	0.599361	0.698394	0.534346	0.0008349	0.1662
		6	32610478	0.160867	HLA-DQA1	7	0	0	Yes	C	G	0.164276	0.248806	0.267862	0.186546	1	NA
		6	32610495	0.202691	HLA-DQA1	7	0.126761	0.277778	Yes	A	G	0.428548	0.538639	0.535016	0.476102	0.1435	0.3774
		6	32610574	0.180968	HLA-DQA1	7	0	0	Yes	C	T	0.188235	0.232262	0.302532	0.209964	1	NA
		6	32610576	0.162748	HLA-DQA1	7	0	0	Yes	G	T	0.169558	0.211356	0.284289	0.184617	1	NA
		6	32627988	0.245262	HLA-DQB1	4	0.02439	0	Yes	A	G	0.290525	0.271664	0.314277	0.324653	1	NA
		6	32627991	0.268598	HLA-DQB1	4	0.012195	0	Yes	C	T	0.290836	0.273698	0.313715	0.327241	1	NA
		6	32629891	0.231848	HLA-DQB1	4	0.009259	0	Yes	C	T	0.264505	0.351931	0.48755	0.256742	1	NA
		6	32629935	0.329852	HLA-DQB1	4	0.05814	0.125	Yes	C	G	0.486417	0.568524	0.613802	0.514149	0.3017	0.4321
		6	33036971	0.171859	HLA-DPA1	2	0.114035	0	Yes	C	T	0.510606	0.170757	0.684219	0.318976	0.2152	NA
		6	33048466	0.230757	HLA-DPA1	2	0.011111	0	Yes	G	T	0.235294	0.205008	0.187674	0.291799	1	NA
		6	33052768	0.258381	HLA-DPB1	6	0.318966	0.15	Yes	T	C	0.0116026	0.00224407	0.00195771	0.00225811	0.1839	2.654
		6	33052803	0.311639	HLA-DPB1	6	0.401316	0.15	Yes	G	A	0.020922	0.0054344	0.0134719	0.00516445	0.02918	3.799
		6	33053968	0.170709	HLA-DPB1	6	0.08871	0.1	Yes	T	A	0.552386	0.253175	0.570458	0.282338	1	0.8761
		6	33053971	0.172772	HLA-DPB1	6	0.087302	0.1	Yes	T	C	0.552462	0.254337	0.567644	0.282635	0.6931	0.8609
		6	33054046	0.194976	HLA-DPB1	6	0.072581	0.05	Yes	T	G	0.550175	0.254132	0.562359	0.286488	1	1.487
		6	33054057	0.186824	HLA-DPB1	6	0.083333	0.05	Yes	G	A	0.548882	0.244537	0.557163	0.280547	1	1.727
		6	73952103	0.194997	KHDC1	5	0.019231	0	Yes	A	C	0.630739	0.196971	0.253511	0.195743	1	NA
		6	73952109	0.197771	KHDC1	5	0.017544	0	Yes	C	A	0.631166	0.196855	0.253313	0.195794	1	NA
		6	73952112	0.211968	KHDC1	5	0.008772	0	Yes	G	T	0.631213	0.197016	0.253313	0.19571	1	NA
		6	73952113	0.211705	KHDC1	5	0.017857	0	Yes	G	A	0.631377	0.197031	0.253342	0.195678	1	NA
		6	73952118	0.185995	KHDC1	5	0.025	0.083333	Yes	A	G	0.632225	0.197261	0.253702	0.19571	0.3201	0.2821
		6	136599911	0.264576	BCLAF1	2	0	0	Yes	A	G	0.276423	0.157074	0	0.345588	1	NA
		6	136599912	0.185663	BCLAF1	2	0	0	Yes	G	T	0.202797	0.0985663	0	0.222222	1	NA
		7	2309174	0.215183	SNX8	2	0	0	Yes	G	A	0.194459	0.290546	0.150962	0.341122	1	NA
		7	2309185	0.200675	SNX8	2	0	0	Yes	G	A	0.174131	0.273286	0.17838	0.352051	1	NA
		7	100636446	0.217248	MUC12	5	0.047619	0	Yes	G	A	0.285872	0.398391	0.528977	0.371577	1	NA
		7	100636447	0.193253	MUC12	5	0.05	0	Yes	A	G	0.283759	0.395	0.529203	0.370525	1	NA
		7	100646127	0.167209	MUC12	5	0.01	0	Yes	A	G	0.42	0.229218	0.549899	0.153747	1	NA
		7	100646140	0.180691	MUC12	5	0	0	Yes	T	C	0.386312	0.228531	0.549877	0.148657	1	NA
		7	100646966	0.276879	MUC12	5	0	0	Yes	A	C	0.658918	0.367894	0.602041	0.250908	1	NA
		8	22974325	0.182737	TNFRSF10C	2	0.626582	0.95	No	G	A	0.178778	0.529255	0.547886	0.348401	0.002428	11.32
		8	22974450	0.422433	TNFRSF10C	2	0.788462	0.95	Yes	T	C	0.0681645	0.256603	0.51083	0.251385	0.1296	5.098
		8	30954258	0.272233	WRN	2	0.039216	0	Yes	C	T	0.377813	0.348131	0.422258	0.412849	1	NA
		8	30954265	0.176258	WRN	2	0	0	Yes	C	T	0.181731	0.152196	0.267788	0.205718	1	NA
		10	47668744	0.169543	ANTXRL	2	0.086207	0.055556	Yes	A	G	0.312558	0.480013	0.153289	0.407934	1	1.604
		10	47668747	0.244127	ANTXRL	2	0.043103	0	Yes	C	G	0.312286	0.480049	0.153355	0.407819	1	NA
		10	135439401	0.214264	FRG2B	5	0	0	Yes	A	C	0.430169	0.1831	0.190445	0.184362	1	NA
		10	135439445	0.209342	FRG2B	5	0	0	Yes	G	A	0.247956	0.244571	0.116667	0.220104	1	NA
		10	135439457	0.262364	FRG2B	5	0	0	Yes	C	G	0.314632	0.314512	0.169009	0.286099	1	NA
		10	135440222	0.294758	FRG2B	5	0.447761	0.25	Yes	C	T	0.0602159	0.0522762	0.050456	0.0293797	0.1441	2.432
		10	135440270	0.245179	FRG2B	5	0.446429	0.45	Yes	G	A	0.115906	0.124689	0.0268612	0.038799	1	0.9857
		11	1017464	0.261265	MUC6	3	0	0	Yes	T	C	0.328447	0.378191	0.286533	0.274917	1	NA
		11	1018151	0.19971	MUC6	3	0	0	Yes	A	G	0.17602	0.113737	0.301901	0.327848	1	NA
		11	1018229	0.20504	MUC6	3	0	0	Yes	C	G	0.301292	0.148028	0.385365	0.188983	1	NA
		11	1651613	0.194871	KRTAP5-5	2	0.239726	0.15	Yes	T	C	0.00348619	0.00985998	0.0025222	0.00638416	0.5706	1.787
		11	1651643	0.311607	KRTAP5-5	2	0.376712	0.5	Yes	C	T	0.000823893	0.00169935	0.00184324	0.000534841	0.3327	0.6044
		11	65359248	0.226896	EHBP1L1	3	0	0	Yes	A	C	0.390145	0.238647	0.461207	0.202683	1	NA
		11	65359252	0.219326	EHBP1L1	3	0	0	Yes	A	C	0.392	0.23	0.470023	0.192822	1	NA
		11	65359259	0.183968	EHBP1L1	3	0	0	Yes	G	C	0.338315	0.179613	0.452486	0.155422	1	NA
		12	11461553	0.248766	PRB4	2	0.375	0.5	Yes	T	C	0.0515371	0.0472552	0.0402299	0.0300257	0.4808	0.6
		12	11461596	0.211693	PRB4	2	0.285714	0.166667	Yes	T	G	0.0179248	0.0319313	0.0276863	0.0134495	0.3993	2
		12	31249225	0.206414	DDX11	2	0.109091	0	Yes	T	C	0.466822	0.211152	0.72244	0.400506	0.5956	NA
		12	31249244	0.187686	DDX11	2	0.140351	0.214286	Yes	T	A	0.476282	0.222757	0.729338	0.431109	0.4364	0.5986
		14	92537387	0.264768	ATXN3	2	0.020833	0	Yes	T	G	0.34821	0.227125	0.179059	0.308596	1	NA
		14	92537388	0.251993	ATXN3	2	0.021739	0	Yes	T	C	0.324557	0.216301	0.174677	0.299943	1	NA
		14	105412541	0.197413	AHNAK2	4	0.215909	0	Yes	C	T	0.582121	0.40667	0.360859	0.517236	0.1156	NA
		14	105412542	0.232863	AHNAK2	4	0.2	0	Yes	A	G	0.601526	0.427088	0.379821	0.540281	0.1187	NA
		14	105412554	0.379362	AHNAK2	4	0.085366	0	Yes	T	C	0	1.46e-05	0.000690926	0	0.5895	NA
		14	105417765	0.234852	AHNAK2	4	0.042857	0	Yes	A	C	0.553106	0.0873917	0.303872	0.25826	1	NA
		15	40532785	0.397416	PAK6	2	0	0	Yes	C	T	0.47213	0.486391	0.485432	0.494595	1	NA
		15	40532787	0.39087	PAK6	2	0	0	Yes	A	T	0.457472	0.478437	0.479287	0.492502	1	NA
		15	89399966	0.256225	ACAN	2	0.318182	0.214286	Yes	G	A	0.0112132	5.17e-05	0.000186637	0.0012334	0.5428	1.711
		15	89400023	0.162376	ACAN	2	0.276923	0.45	Yes	A	C	0	0	0	5.36e-05	0.1241	0.4681
		16	28618047	0.200648	SULT1A1	4	0	0	Yes	A	T	0.216944	0.368592	0.214	0.227386	1	NA
		16	28618065	0.20502	SULT1A1	4	0	0	Yes	A	T	0.223212	0.37493	0.218325	0.231668	1	NA
		16	28618068	0.206037	SULT1A1	4	0	0	Yes	G	A	0.22514	0.375549	0.218053	0.232192	1	NA
		16	28618071	0.205701	SULT1A1	4	0	0	Yes	C	G	0.224584	0.375964	0.216873	0.231905	1	NA
		16	70889147	0.407109	HYDIN	9	0.5	0.5	Yes	A	G	0	8.98e-06	5.77e-05	3.3e-05	1	1
		16	70902683	0.404722	HYDIN	9	0.5	0.5	Yes	G	A	0.0011646	0	0	0	1	1
		16	70913467	0.304075	HYDIN	9	0.5	0.5	Yes	T	C	0.0979953	0.000213633	0	0.000262433	1	1
		16	70926445	0.406824	HYDIN	9	0.5	0.5	Yes	A	C	0	0	5.81e-05	0	1	1
		16	70972701	0.402369	HYDIN	9	0.5	0.5	Yes	T	C	0.00458355	0.000349851	0	0.000598603	1	1
		16	71008389	0.293556	HYDIN	9	0.625	0.55	Yes	A	C	0.232593	0.025999	0.215275	0.0567603	0.6258	0.7333
		16	71065560	0.410394	HYDIN	9	0.506494	0.5	Yes	C	T	0.00120619	0.000217014	0	0.00046729	1	0.9744
		16	71101200	0.405433	HYDIN	9	0.5	0.5	Yes	T	C	0.00162724	0.000320159	0.000886132	0.000362534	1	1
		16	71127700	0.406986	HYDIN	9	0.5	0.5	Yes	C	T	6.22e-05	0	0	6.83e-05	1	1
		16	81199554	0.211288	PKD1L2	3	0	0	Yes	C	T	0.186231	0.231648	0.660064	0.36159	1	NA
		16	81199555	0.176695	PKD1L2	3	0.019231	0	Yes	A	G	0.18632	0.231651	0.664477	0.375397	1	NA
		16	81242151	0.238507	PKD1L2	3	0	0	Yes	T	C	0.209379	0.429509	0.851672	0.495793	1	NA
		16	90161902	0.188986	TUBB8P7	2	0	0	Yes	A	G	0.780403	0.169941	0.694304	0.154828	1	NA
		16	90161926	0.192277	TUBB8P7	2	0	0	Yes	T	C	0.794613	0.172273	0.665253	0.15698	1	NA
		17	263417	0.208034	C17orf97	5	0.25	0.1	Yes	C	T	0.00735458	1.31e-05	0	6.42e-05	0.1645	3
		17	263441	0.246828	C17orf97	5	0.320896	0.1	Yes	T	C	0.0202047	0.00283315	0.0114694	0.0107383	0.06237	4.253
		17	263494	0.274904	C17orf97	5	0.333333	0.1	Yes	T	C	0.00286355	0.00149875	0.00106675	0.00200148	0.03782	4.5
		17	263516	0.212201	C17orf97	5	0.274648	0.1	Yes	C	T	0.00650181	0.00938084	0.00224979	0.0192072	0.1066	3.408
		17	263622	0.227431	C17orf97	5	0.410959	0.4	Yes	A	G	0.092068	0.0280934	0.0423977	0.0637375	1	1.047
		17	26708300	0.878474	SARM1	2	1	1	Yes	T	C	0.05	0	0	0	1	NA
		17	26708302	0.913359	SARM1	2	1	1	Yes	G	T	6.97e-05	0	5.64e-05	0	1	NA
		18	9887429	0.226681	TXNDC2	2	0.269231	0.25	Yes	C	T	0.00332404	0.00454629	0.00231611	0.00527525	1	1.105
		18	9887433	0.226052	TXNDC2	2	0.269231	0.25	Yes	A	G	0.00351417	0.00480355	0.00245787	0.00558747	1	1.105
		19	7755469	0.321455	FCER2	5	0.02381	0	Yes	T	C	0.532083	0.278454	0.365319	0.37075	1	NA
		19	7755472	0.335587	FCER2	5	0.025641	0	Yes	G	T	0.529106	0.275117	0.362367	0.367917	1	NA
		19	7755478	0.355468	FCER2	5	0	0	Yes	T	C	0.529322	0.275814	0.362184	0.368412	1	NA
		19	7755479	0.355263	FCER2	5	0	0	Yes	G	A	0.529205	0.275169	0.362296	0.368095	1	NA
		19	7755482	0.355184	FCER2	5	0	0	Yes	A	G	0.529158	0.275063	0.362371	0.367989	1	NA
		19	18704846	0.27199	CRLF1	3	0	0	Yes	T	C	0.349908	0.265577	0.427739	0.28408	1	NA
		19	18704850	0.283845	CRLF1	3	0	0	Yes	G	C	0.352726	0.286149	0.438741	0.306715	1	NA
		19	18704854	0.263111	CRLF1	3	0	0	Yes	A	C	0.340832	0.260725	0.439232	0.271644	1	NA
		19	41386494	0.190707	CYP2A7	3	0	0	Yes	A	C	0.212791	0.151957	0.258155	0.207296	1	NA
		19	41387647	0.311302	CYP2A7	3	0.0125	0	Yes	A	G	0.322558	0.310461	0.367317	0.429252	1	NA
		19	41387656	0.273453	CYP2A7	3	0.025	0	Yes	A	T	0.334841	0.318055	0.366329	0.415339	1	NA
		19	49526191	0.239079	CGB	2	0.053191	0.125	Yes	G	A	0.356245	0.432015	0.16892	0.363636	0.3953	0.3933
		19	49526203	0.202158	CGB	2	0.054348	0	Yes	G	C	0.317422	0.423739	0.18012	0.360891	1	NA
		19	55247353	0.336794	KIR3DL3	3	0.413793	0.45	Yes	C	A	0.00108916	0.000468912	0	4.18e-05	0.8091	0.8627
		19	55247364	0.315465	KIR3DL3	3	0.375	0.45	Yes	G	A	0	1.99e-05	0	0.000125198	0.6198	0.7333
		19	55247393	0.318653	KIR3DL3	3	0.38	0.45	Yes	G	A	0	3e-05	0	0.000167056	0.6196	0.7491
		19	55250036	0.335476	KIR2DL3	8	0.454545	0.45	Yes	T	C	0.0315522	0.00358835	0.000111111	0.00558423	1	1.019
		19	55250061	0.346702	KIR2DL3	8	0.460526	0.45	Yes	C	A	0.0249264	0.00249	0.000111136	0.00214394	1	1.043
		19	55250905	0.348396	KIR2DL3	8	0.423077	0.45	Yes	G	T	0.00325707	0.0001037	5.67e-05	0.00013048	0.8153	0.8963
		19	55253521	0.336029	KIR2DL3	8	0.433962	0.45	Yes	C	G	0.0137444	0.00144887	0.000779336	0.00149328	1	0.937
		19	55255377	0.275987	KIR2DL3	8	0.321918	0.4	Yes	C	T	0.00019604	0	0.000269687	0	0.613	0.7121
		19	55255490	0.245953	KIR2DL3	8	0.306818	0.3	Yes	A	C	0.0052755	0.0148678	0.000940071	0.000814067	1	1.033
		19	55258830	0.22721	KIR2DL3	8	0.259494	0.1	Yes	C	T	0	0.000113913	0	3.54e-05	0.1659	3.154
		19	55258831	0.214067	KIR2DL3	8	0.259494	0.1	Yes	G	A	0.00927978	0.000114131	0	0.000284313	0.1659	3.154
		19	55284986	0.271476	KIR2DL1	11	0.329787	0.4	Yes	C	A	0.000439092	1.82e-05	0	0	0.6072	0.7381
		19	55286650	0.202909	KIR2DL1	11	0.543478	0.55	Yes	T	C	0.161152	0.40155	0.103565	0.208123	1	1.027
		19	55286769	0.299022	KIR2DL1	11	0.352113	0.4	Yes	C	A	6.88e-05	4.85e-05	0	0.000160244	0.8039	0.8152
		19	55286781	0.230091	KIR2DL1	11	0.263889	0.35	Yes	G	A	6.96e-05	9.68e-06	0	0.000279955	0.4297	0.6658
		19	55286795	0.252899	KIR2DL1	11	0.413043	0.4	Yes	T	C	0.0773172	0.00885299	0.00773323	0.00754346	1	1.056
		19	55286809	0.24407	KIR2DL1	11	0.282609	0.35	Yes	G	A	0.000818554	0	0	0	0.6002	0.7316
		19	55286854	0.309164	KIR2DL1	11	0.367925	0.45	Yes	A	G	0.000666223	4.65e-05	0	0	0.6165	0.7114
		19	55290108	0.262244	KIR2DL1	11	0.311594	0.35	Yes	A	G	0	2.94e-05	0.000832871	0.00012054	0.7983	0.8406
		19	55294931	0.255128	KIR2DL1	11	0.326923	0.4	Yes	T	C	0.0152984	9.14e-06	0	6.83e-05	0.6157	0.7286
		19	55294969	0.275324	KIR2DL1	11	0.320513	0.4	Yes	A	G	0	0	0	3.38e-05	0.4617	0.7075
		19	55297784	0.276804	KIR2DL1	11	0.322785	0.4	Yes	C	T	0.000251036	8.25e-05	0	0.000135254	0.6147	0.715
		19	55324635	0.485056	KIR2DL4	2	0.655738	0.5	Yes	T	C	0.0334908	0.0113997	0.0239946	0.00962224	0.2138	0.525
		19	55325123	0.2632	KIR2DL4	2	0.305556	0.357143	Yes	T	C	0	3.74e-05	5.75e-05	0.000228102	0.7642	0.792
		19	55327930	0.281701	KIR3DL1	4	0.342105	0.15	Yes	A	G	0.00407779	0.000279294	0.00161082	0.000112613	0.1243	2.947
		19	55327960	0.517707	KIR3DL1	4	0.662338	0.5	Yes	C	T	0.00157098	0.000133033	0.00214658	0.000274937	0.2136	0.5098
		19	55336474	0.162505	KIR3DL1	4	0	0	Yes	A	G	0.208955	0.356805	0.158612	0.154467	1	NA
		19	55346592	0.20226	KIR3DL1	4	0.238095	0.1875	Yes	G	A	0	0.000233632	0.000171272	3.76e-05	0.7639	1.354
		19	55361942	0.473159	KIR3DL2	2	0.596154	0.55	Yes	G	T	0.00066778	2.83e-05	0.00173913	0	0.81	0.828
		19	55362719	0.364327	KIR3DL2	2	0.594595	0.55	Yes	G	T	0.116678	0.00755151	0.201792	0.00564124	0.8097	0.8333
		19	58385748	0.23542	ZNF814	2	0.386076	0.2	Yes	G	A	0.0542732	0.0644722	0.0637967	0.0630758	0.1397	2.515
		19	58385762	0.247252	ZNF814	2	0.386076	0.2	Yes	C	G	0.042508	0.0545847	0.0486076	0.0569878	0.1397	2.515
		20	1895714	0.282753	SIRPA	5	0	0	Yes	G	A	0.377235	0.235589	0.619499	0.291404	1	NA
		20	1895963	0.186849	SIRPA	5	0	0	Yes	A	G	0.156872	0.23294	0.705276	0.359835	1	NA
		20	1895965	0.178314	SIRPA	5	0	0	Yes	C	A	0.147744	0.227229	0.710978	0.35404	1	NA
		20	1895984	0.191843	SIRPA	5	0	0	Yes	C	A	0.161953	0.246763	0.709574	0.36883	1	NA
		20	1895990	0.192555	SIRPA	5	0	0	Yes	G	A	0.162505	0.248203	0.737061	0.372578	1	NA
		21	9907340	0.352864	TEKT4P2	4	0.424051	0.45	Yes	A	G	0.000125313	0	0.000112562	0	0.8158	0.8999
		21	9908326	0.206363	TEKT4P2	4	0.240506	0.35	Yes	A	G	0	0.000243625	0	0.000215008	0.2859	0.5881
		21	9908330	0.637093	TEKT4P2	4	0.835443	0.8	Yes	A	G	0.00140056	0.000603962	0	0.000321268	0.7509	0.7879
		21	9909176	0.168713	TEKT4P2	4	0.5	0.5	Yes	C	A	0.0876494	0.137233	0.286232	0.251613	1	1
		21	46020720	0.205626	KRTAP10-7	2	0.293103	0.15	Yes	C	T	0.578688	0.791903	0.639942	0.761604	0.2768	2.35
		21	46020721	0.192029	KRTAP10-7	2	0.284483	0.15	Yes	G	A	0.558912	0.791691	0.638559	0.761725	0.2776	2.253
		22	21066897	0.17391	PI4KA	4	0.072727	0.15	Yes	G	A	0.404187	0.281167	0.401286	0.27121	0.3737	0.4444
		22	21066930	0.184841	PI4KA	4	0.060345	0	Yes	T	C	0.408996	0.267963	0.442203	0.278899	0.5931	NA
		22	21066936	0.166922	PI4KA	4	0.034483	0	Yes	C	T	0.346368	0.214392	0.371578	0.21293	1	NA
		22	21066942	0.174118	PI4KA	4	0.034483	0	Yes	G	T	0.359519	0.225929	0.385248	0.219606	1	NA
		22	21403375	0.185822	LRRC74B	2	0.289062	0.25	Yes	C	A	0.0377504	0.105065	0.0104706	0.0263563	0.7965	1.22
		22	21403376	0.181481	LRRC74B	2	0.289062	0.25	Yes	C	T	0.0382398	0.109563	0.0111966	0.032097	0.7965	1.22
		22	21829480	0.230221	PI4KAP2	3	0.245902	0.25	Yes	G	T	0.805631	0.872302	0.407462	0.55068	1	0.9783
		22	21829507	0.162906	PI4KAP2	3	0.148438	0.111111	Yes	G	A	0.73602	0.756563	0.291173	0.342294	1	1.394
		22	21832470	0.193132	PI4KAP2	3	0.327586	0.0625	Yes	A	C	0.90087	0.898482	0.459616	0.581801	0.03821	7.308
		22	25010758	0.239559	GGT1	6	0.276786	0.2	Yes	C	T	0	9.78e-05	0	6.54e-05	0.5892	1.531
		22	25010979	0.318833	GGT1	6	0.385714	0.25	Yes	C	T	0.000140036	0.000166119	0.000169014	0.000231328	0.3237	1.884
		22	25011027	0.258711	GGT1	6	0.3	0.1	Yes	C	T	0.000201667	2.69e-05	0	0.000163495	0.06603	3.857
		22	25011062	0.180486	GGT1	6	0.213235	0.05	Yes	C	G	0.000263262	0.00151732	0	0.00130804	0.1262	5.15
		22	25023903	0.198299	GGT1	6	0.230769	0.45	Yes	C	T	0	0.000754268	0	0.000163655	0.05341	0.3667
		22	25024076	0.342445	GGT1	6	0.41791	0.1	No	G	A	6.31e-05	8.87e-06	0.00665721	0	0.0059	6.462

## Sheet: Table_S3
	Final list of genes with extreme PBS values (99.9th percentile) that passed the cut offs (<99.9th percentile, Fisher' s P value and OR) for the freuency difference between case-control
		Multi-SNP genes					Single SNP genes
		Gene	SNPs_per Gene	Avg PBS			Gene	SNPs_per Gene	Avg PBS
		SARM1	2	0.895917			ATAD3C	1	0.19121
		KIR3DL2	2	0.418743			FAM72C	1	0.27241
		IGSF3	3	0.399449			PIK3C2B	1	0.292673
		PAK6	2	0.394143			ACTA1	1	0.183084
		HYDIN	9	0.382385			MPHOSPH10	1	0.315525
		KIR2DL4	2	0.374128			POTEF	1	0.309564
		FCER2	5	0.344591			CCDC74B	1	0.210185
		TEKT4P2	4	0.341258			KIF5C	1	0.161969
		TIPARP	2	0.340672			MASP1	1	0.396835
		ZNF717	18	0.326565			BCL6	1	0.165748
		KIR3DL3	3	0.323638			PYDC2	1	0.202424
		HRNR	4	0.317423			TACC3	1	0.21484
		SNTG2	6	0.312667			FRYL	1	0.204298
		MAML3	2	0.308055			NDST3	1	0.243222
		CDK11A	2	0.306457			FAM153A	1	0.293039
		PCDHA4	2	0.294815			HLA-B	1	0.162093
		MST1L	3	0.293007			HLA-DRB5	1	0.160376
		KIR2DL3	8	0.291228			EPB41L2	1	0.452024
		KIR3DL1	4	0.291043			TCP10L2	1	0.185454
		RPTN	2	0.288339			CYP2W1	1	0.27664
		FRG1	2	0.284237			POM121C	1	0.189036
		CRLF1	3	0.272982			DTX2	1	0.219143
		MICA	3	0.27056			ZNF804B	1	0.29372
		HLA-DQB1	4	0.26889			CHPF2	1	0.361517
		KIR2DL1	11	0.261739			NECAB1	1	0.162042
		AHNAK2	4	0.261122			WASH1	1	0.18559
		CYP2A7	3	0.258488			CBWD1	1	0.275835
		ATXN3	2	0.25838			RUSC2	1	0.227219
		KRTAP5-5	2	0.253239			TRPM3	1	0.341002
		MUC4	16	0.250124			SPATA31C1	1	0.196253
		FRG2B	5	0.245181			VAV2	1	0.220697
		ZNF814	2	0.241336			KCNT1	1	0.302772
		TEKT4	2	0.240258			MYO3A	1	0.191783
		CCDC115	3	0.239822			RPS24	1	0.231981
		GGT1	6	0.239178			TRPM5	1	0.178464
		C17orf97	5	0.233879			SWAP70	1	0.238079
		PRB4	2	0.23023			ALDH3B1	1	0.177303
		HLA-DRB1	7	0.226973			MMP1	1	0.234041
		TXNDC2	2	0.226367			PRB1	1	0.173386
		BCLAF1	2	0.225119			PRB2	1	0.240983
		WRN	2	0.224245			LIMA1	1	0.169042
		IGFN1	2	0.223428			KRT6C	1	0.196513
		PRR21	3	0.222606			DPY19L2	1	0.38473
		MUC6	3	0.222005			HCAR3	1	0.235444
		CGB	2	0.220618			SETD8	1	0.40679
		HLA-A	6	0.217277			COL4A2	1	0.201764
		OR2T4	2	0.211374			PARP2	1	0.177368
		EHBP1L1	3	0.210063			FSCB	1	0.173982
		ACAN	2	0.209301			LTBP2	1	0.197794
		PKD1L2	3	0.20883			GOLGA6L6	1	0.24773
		OR2T12	2	0.208406			HERC2	1	0.206585
		SNX8	2	0.207929			PDXDC1	1	0.492768
		MUC12	5	0.207056			NPIPB5	1	0.209084
		ANTXRL	2	0.206835			ADAMTS18	1	0.216369
		SIRPA	5	0.206463			TEFM	1	0.25822
		SULT1A1	4	0.204351			UNC45B	1	0.319001
		OR2T34	2	0.202304			KRTAP4-5	1	0.182682
		HLA-DPA1	2	0.201308			QRICH2	1	0.290891
		KHDC1	5	0.200487			FHOD3	1	0.191862
		KRTAP10-7	2	0.198828			ALPK2	1	0.174265
		CRIPAK	4	0.198211			RTTN	1	0.233609
		GBP4	8	0.197128			AP3D1	1	0.191295
		DDX11	2	0.19705			SPPL2B	1	0.250126
		PI4KAP2	3	0.19542			PRAM1	1	0.181315
		TUBB8P7	2	0.190631			MYO1F	1	0.196358
		TUBB7P	2	0.18778			ZNF626	1	0.326516
		HLA-C	2	0.185114			ZNF208	1	0.213829
		FLG	3	0.184969			ZNF676	1	0.302377
		LRRC74B	2	0.183651			HNRNPL	1	0.236918
		HLA-DPB1	6	0.215883			GLTSCR1	1	0.197254
		HNRNPCL4	4	0.17991			PPP1R12C	1	0.177005
		PI4KA	4	0.174948			RFPL4AL1	1	0.272366
		HLA-DQA1	7	0.174264			C20orf96	1	0.243874
		LOC554223	2	0.163324			DNAJC5	1	0.193484
							POTED	1	0.43939
							UMODL1	1	0.201957
							XKR3	1	0.59232
							MOV10L1	1	0.177776
							AMYP1	1	0.202197
							NBPF10	1	0.163866
							KIAA0040	1	0.205234
							CGREF1	1	0.263627
							CTD-2256P15.1	1	0.166573
							POLR2J	1	0.17094
							KMT2C	1	0.225676
							FAM166B	1	0.186399
							ANKRD20A4	1	0.46087
							ENTPD2	1	0.173878
							ANO3	1	0.213486
							CELA1	1	0.233438
							FAM71C	1	0.207554
							NOC4L	1	0.240931
							CPNE6	1	0.331707
							CXADRP2	1	0.192784
							GP1BA	1	0.31924
							RPS15	1	0.193882
							COX7A1	1	0.38771
							OGFR	1	0.181318
							PSMG1	1	0.20203
							RIBC2	1	0.337544
							ANKRD36C	1	0.362885
							TPRXL	1	0.186217
							GOLGA6L3	1	0.217863
							TUBB8B	1	0.183772
							AC025278.1	1	0.162515
							FRG1B	1	0.347471
							PPP4R1L	1	0.312575
							AC008132.13	1	0.279693
							POM121L4P	1	0.177935
							TNFRSF10C	1	0.422433

## Sheet: Table_S4
	Input Gene Symbol	Gene ID	Gene Name	Description	Species	NCBI ID	ENSEMBL ID	UniProtKB ID	PANTHER ID	Synonym	Disease Association	Expression Location	Expression Stage	Variants	Genetic Interaction
	MAML3	HGNC:16272	mastermind like transcriptional coactivator 3	Exhibits transcription coactivator activity. Involved in Notch signaling pathway and positive regulation of transcription by RNA polymerase II. Localizes to nuclear speck.	Homo sapiens	55534	ENSG00000196782	H0Y920	N.A.	MAM2 | TNRC3 | mastermind-like transcriptional coactivator 3 | expanded repeat domain, CAG/CTG 3 | mam-3 | GDN | trinucleotide repeat containing 3 | polyglutamine rich | CAGH3 | MAM-2 | CAG repeat domain | mastermind-like 3 | CAG repeat containing (glia-derived nexin I alpha) | ERDA3 | mastermind-like protein 3	N.A.	N.A.	N.A.	N.A.	N.A.
	SNX8	HGNC:14972	sorting nexin 8	Exhibits identical protein binding activity and phosphatidylinositol binding activity. Involved in early endosome to Golgi transport and intracellular protein transport. Localizes to early endosome membrane and intracellular membrane-bounded organelle. Colocalizes with retromer complex.	Homo sapiens	29886	ENSG00000106266	C9IYC5	PTHR46571	Mvp1 | sorting nexin-8 | DKFZp761E1721	N.A.	N.A.	N.A.	N.A.	N.A.
	WRN	HGNC:12791	WRN RecQ like helicase	Exhibits several functions, including DNA binding activity; DNA helicase activity; and metal ion binding activity. Involved in several processes, including DNA geometric change; DNA metabolic process; and cellular response to gamma radiation. Localizes to centrosome; chromosome, telomeric region; and nuclear lumen. Implicated in Werner syndrome; breast cancer; coronary artery disease (multiple); …	Homo sapiens	7486	ENSG00000165392	A0A494C0M3	N.A.	Werner syndrome, RecQ helicase-like | RECQL2 | Werner syndrome RecQ like helicase | exonuclease WRN | RECQ3 | recQ protein-like 2 | DNA helicase, RecQ-like type 3 | RECQL3 | Werner syndrome ATP-dependent helicase | DKFZp686C2056	is_marker_for:DOID:397:restrictive cardiomyopathy | is_implicated_in:DOID:1580:diffuse scleroderma | implicated_via_orthology:DOID:5688:Werner syndrome | is_implicated_in:DOID:1612:breast cancer | is_implicated_in:DOID:5688:Werner syndrome | is_implicated_in:DOID:9669:senile cataract | is_implicated_in:DOID:5844:myocardial infarction | is_implicated_in:DOID:3393:coronary artery disease	N.A.	N.A.	N.A.	SGD:S000005194:RAD50 | HGNC:17284:POT1 | HGNC:29814:MUS81 | HGNC:9690:PTTG1 | HGNC:16627:CHEK2 | HGNC:1925:CHEK1 | HGNC:12761:WEE1 | HGNC:20766:TUBA1A | HGNC:6407:KRAS
	ATXN3	HGNC:7106	ataxin 3	Exhibits enzyme binding activity; identical protein binding activity; and ubiquitinyl hydrolase activity. Involved in several processes, including cytoskeleton organization; positive regulation of ERAD pathway; and proteolysis. Localizes to cytosol; nuclear lumen; and plasma membrane. Colocalizes with endoplasmic reticulum membrane. Implicated in Machado-Joseph disease. Biomarker of Machado-Josep…	Homo sapiens	4287	ENSG00000066427	Q4VBR4	PTHR14159	Machado-Joseph disease protein 1 | SCA3 | ataxin 3 variant at | AT3 | josephin | ataxin 3 variant e | ataxin 3 variant an | MJD1 | ataxin 3 variant h | JOS | olivopontocerebellar ataxia 3 | ataxin 3 variant ao | ataxin-3 | RP11-529H20.5 | ataxin 3 variant r | Machado-Joseph disease (spinocerebellar ataxia 3, olivopontocerebellar ataxia 3, autosomal dominant, ataxin 3) | ataxin 3 variant m | ataxi…	is_marker_for:DOID:1440:Machado-Joseph disease | is_implicated_in:DOID:1440:Machado-Joseph disease	N.A.	N.A.	N.A.	SGD:S000002579:SUP35
	TXNDC2	HGNC:16470	thioredoxin domain containing 2	Exhibits thioredoxin-disulfide reductase activity. Predicted to be involved in cellular response to reactive oxygen species and flagellated sperm motility. Localizes to cytoplasm.	Homo sapiens	84203	ENSG00000168454	F5H6S7	N.A.	thioredoxin domain-containing 2 (spermatozoa) | thioredoxin domain containing 2 (spermatozoa) | sperm-specific thioredoxin 1 | SPTRX | DKFZp434H0311 | testicular tissue protein Li 215 | sptrx-1 | thioredoxin domain-containing protein 2 | SPTRX1 | spermatid-specific thioredoxin-1 | MGC35026	N.A.	N.A.	N.A.	N.A.	N.A.
	MICA	HGNC:7090	MHC class I polypeptide-related sequence A	Exhibits natural killer cell lectin-like receptor binding activity. Involved in several processes, including T cell mediated cytotoxicity; defense response to other organism; and negative regulation of natural killer cell mediated cytotoxicity. Localizes to cell surface; extracellular space; and integral component of plasma membrane.	Homo sapiens	100507436	ENSG00000233051	A0A516UWZ7	N.A.	major histocompatibility complex class I chain-related protein A | MHC class I chain-related protein A | truncated MICA | PERB11.1 | FLJ36918 | MGC21250 | MIC-A | MGC111087 | MHC class I chain-related gene A protein | HLA class I antigen | Stress inducible class I homolog | truncated MHC class I polypeptide-related sequence A | MHC class I related sequence A | FLJ60820 | MHC class I related chain…	N.A.	N.A.	N.A.	N.A.	N.A.
	PKD1L2	HGNC:21715	polycystin 1 like 2 (gene/pseudogene)	Predicted to have calcium channel activity. Predicted to be involved in detection of mechanical stimulus. Predicted to localize to membrane.	Homo sapiens	114780	ENSG00000166473	H0YEQ7	N.A.	FLJ45333 | polycystic kidney disease 1-like 2 | PC1L2 | PC1-like 2 protein | DKFZp686J19100 | polycystic kidney disease protein 1-like 2 | polycystin-1L2	N.A.	N.A.	N.A.	N.A.	N.A.
	AHNAK2	HGNC:20125	AHNAK nucleoprotein 2	Predicted to be involved in regulation of RNA splicing. Localizes to cytosol and plasma membrane.	Homo sapiens	113146	ENSG00000185567	Q8IVF2	N.A.	KIAA2019 | chromosome 14 open reading frame 78 | C14orf78	N.A.	N.A.	N.A.	N.A.	N.A.
	PI4KA	HGNC:8983	phosphatidylinositol 4-kinase alpha	Exhibits kinase activity. Involved in multi-organism membrane organization; phosphorylation; and viral genome replication. Localizes to cytoplasm; plasma membrane; and viral replication complex.	Homo sapiens	5297	ENSG00000241973	P42356	PTHR10048	phosphatidylinositol 4-kinase 230 | testicular secretory protein Li 35 | phosphatidylinositol 4-kinase III alpha | phosphatidylinositol 4-kinase, catalytic, alpha | PMGYCHA | PI4-kinase alpha | pi4K230 | FLJ16556 | PI4K-ALPHA | ptdIns-4-kinase alpha | phosphatidylinositol 4-kinase, type III, alpha | phosphatidylinositol 4-kinase | phosphatidylinositol 4-kinase IIII+/- | PIK4CA	implicated_via_orthology:DOID:0060413:chromosome 22q11.2 deletion syndrome, distal	N.A.	N.A.	N.A.	HGNC:6407:KRAS | HGNC:7989:NRAS | HGNC:5173:HRAS
	C17orf97	HGNC:33800	chromosome 17 open reading frame 97	Predicted to be involved in protein arginylation.	Homo sapiens	400566	ENSG00000283985	I3L0T0	PTHR36474	LIAT1 | hypothetical protein LOC400566 | CK20 | uncharacterized protein C17orf97	N.A.	N.A.	N.A.	N.A.	N.A.
	FCER2	HGNC:3612	Fc fragment of IgE receptor II	Predicted to have integrin binding activity. Involved in positive regulation of killing of cells of other organism; positive regulation of nitric-oxide synthase activity; and positive regulation of nitric-oxide synthase biosynthetic process. Localizes to extracellular exosome.	Homo sapiens	2208	ENSG00000104921	M0R1R5	N.A.	CD23A | fc fragment of ige, low affinity ii, receptor for (cd23a) | fc-epsilon-RII | FCE2 | CLEC4J | Fc fragment of IgE, low affinity II, receptor for (CD23) | C-type lectin domain family 4 member J | CD23 | Fc epsilon receptor II | IGEBF | BLAST-2 | low affinity immunoglobulin epsilon Fc receptor | lymphocyte IgE receptor | immunoglobulin E-binding factor | immunoglobulin epsilon-chain | C-type …	N.A.	N.A.	N.A.	N.A.	N.A.
	SNTG2	HGNC:13741	syntrophin gamma 2	Exhibits PDZ domain binding activity and neuroligin family protein binding activity. Predicted to be involved in central nervous system development. Predicted to localize to dystrophin-associated glycoprotein complex.	Homo sapiens	54221	ENSG00000281486	Q9NY99	PTHR10554	syntrophin, gamma 2 | MGC133174 | G2SYN | syntrophin-5 | SYN5 | gamma-2-syntrophin | syntrophin 5 | gamma2-syntrophin	implicated_via_orthology:DOID:11723:Duchenne muscular dystrophy	N.A.	N.A.	N.A.	N.A.
	GGT1	HGNC:4250	gamma-glutamyltransferase 1	Exhibits glutathione hydrolase activity; leukotriene-C(4) hydrolase; and peptidyltransferase activity. Involved in carboxylic acid metabolic process; glutathione catabolic process; and zymogen activation. Localizes to plasma membrane. Implicated in gamma-glutamyl transpeptidase deficiency. Biomarker of several diseases, including biliary atresia; diabetes mellitus (multiple); diabetic neuropathy;…	Homo sapiens	2678	ENSG00000286070	E7ET76	PTHR23338	glutathione hydrolase 1 proenzyme | MGC96904 | GGTD | glutathione hydrolase 1 | CD224 | gamma-glutamyl transpeptidase | MGC96963 | testicular tissue protein Li 73 | GTG | glutamyl transpeptidase | GGT 1 | D22S732 | MGC96892 | gamma glutamyl-transferase 1 | GGT | gamma-glutamyltranspeptidase 1 | D22S672 | leukotriene-C4 hydrolase	is_marker_for:DOID:11714:gestational diabetes | is_marker_for:DOID:13608:biliary atresia | is_marker_for:DOID:684:hepatocellular carcinoma | is_marker_for:DOID:5082:liver cirrhosis | is_marker_for:DOID:9352:type 2 diabetes mellitus | is_marker_for:DOID:8947:diabetic retinopathy | is_marker_for:DOID:9452:fatty liver disease | is_marker_for:DOID:1909:melanoma | is_marker_for:DOID:9743:diabetic neur…	N.A.	N.A.	N.A.	N.A.
	IGFN1	HGNC:24607	immunoglobulin like and fibronectin type III domain containing 1	Predicted to be involved in homophilic cell adhesion via plasma membrane adhesion molecules; retina layer formation; and synapse assembly. Predicted to localize to Z disc; nucleus; and synapse.	Homo sapiens	91156	ENSG00000163395	H7BZ61	N.A.	DKFZp434B1231 | KY-interacting protein 1 | immunoglobulin-like and fibronectin type III domain containing 1 | immunoglobulin-like and fibronectin type III domain-containing protein 1 | EEF1A2BP1 | eEF1A2 binding protein | EEF1A2-binding protein 1	N.A.	N.A.	N.A.	N.A.	N.A.
	PCDHA4	HGNC:8670	protocadherin alpha 4	Predicted to have calcium ion binding activity and identical protein binding activity. Predicted to be involved in cell adhesion. Predicted to localize to endoplasmic reticulum; integral component of plasma membrane; and synapse.	Homo sapiens	56144	ENSG00000204967	D6RA20	N.A.	MGC138307 | CNR1 | CRNR1 | PCDH-ALPHA4 | KIAA0345-like 10 | MGC142169 | CNRN1 | ortholog of mouse CNR1 | PCDH-alpha-4 | protocadherin alpha-4	N.A.	N.A.	N.A.	N.A.	HGNC:3765:FLT3
	ANTXRL	HGNC:27277	ANTXR like	Predicted to have transmembrane signaling receptor activity. Predicted to be involved in toxin transport. Predicted to localize to cell surface and plasma membrane.	Homo sapiens	195977	ENSG00000274209	A0A087WW08	N.A.	anthrax toxin receptor like | anthrax toxin receptor-like	N.A.	N.A.	N.A.	N.A.	N.A.
	SULT1A1	HGNC:11453	sulfotransferase family 1A member 1	Exhibits aryl sulfotransferase activity; flavonol 3-sulfotransferase activity; and steroid sulfotransferase activity. Involved in several processes, including 3'-phosphoadenosine 5'-phosphosulfate metabolic process; estrogen metabolic process; and ethanol catabolic process. Predicted to localize to cytosol. Implicated in several diseases, including breast cancer; gastrointestinal system cancer (m…	Homo sapiens	6817	ENSG00000196502	H3BT96	PTHR11266	ts-PST | thermostable phenol sulfotransferase1 | phenol-preferring phenol sulfotransferase1 | ST1A3 | MGC131921 | PST | phenol sulfotransferase 1 | HAST1/HAST2 | phenol-sulfating phenol sulfotransferase 1 | P-PST | sulfotransferase 1A1 | P-PST 1 | STP1 | sulfotransferase family, cytosolic, 1A, phenol-preferring, member 1 | TSPST1 | thermostable phenol sulfotransferase | STP | aryl sulfotransferas…	is_implicated_in:DOID:3910:lung adenocarcinoma | is_implicated_in:DOID:3748:esophagus squamous cell carcinoma | is_implicated_in:DOID:10534:stomach cancer | is_implicated_in:DOID:11054:urinary bladder cancer | is_implicated_in:DOID:10283:prostate cancer | is_implicated_in:DOID:1380:endometrial cancer | is_implicated_in:DOID:1324:lung cancer | is_implicated_in:DOID:0060072:benign neoplasm | is_imp…	N.A.	N.A.	N.A.	N.A.
	PAK6	HGNC:16061	p21 (RAC1) activated kinase 6	Exhibits cadherin binding activity. Predicted to be involved in activation of protein kinase activity; signal transduction by protein phosphorylation; and stress-activated protein kinase signaling cascade. Localizes to cell junction; fibrillar center; and nucleoplasm. Implicated in clear cell renal cell carcinoma.	Homo sapiens	56924	ENSG00000137843	H0YL47	PTHR45832	p21-activated kinase 6 | p21-activated protein kinase 6 | serine/threonine-protein kinase PAK 6 | PAK5 | p21 protein (Cdc42/Rac)-activated kinase 6 | PAK-6 | PAK-5 | p21(CDKN1A)-activated kinase 6	is_implicated_in:DOID:4467:clear cell renal cell carcinoma	N.A.	N.A.	N.A.	HGNC:7553:MYC
	PAK6	HGNC:52276	BUB1B-PAK6 readthrough	Exhibits cadherin binding activity. Predicted to be involved in activation of protein kinase activity; signal transduction by protein phosphorylation; and stress-activated protein kinase signaling cascade. Localizes to cell junction; fibrillar center; and nucleoplasm.	Homo sapiens	106821730	ENSG00000259288	Q9NQU5	PTHR45832	PAK5 | serine/threonine-protein kinase PAK 6 | PAK6 | p21-activated kinase 6 | PAK-5 | PAK-6	N.A.	N.A.	N.A.	N.A.	N.A.
	FLG	HGNC:3688	fibroblast growth factor receptor 1	Exhibits several functions, including fibroblast growth factor binding activity; fibroblast growth factor-activated receptor activity; and heparin binding activity. Involved in several processes, including positive regulation of endothelial cell migration; positive regulation of intracellular signal transduction; and protein phosphorylation. Localizes to plasma membrane and receptor complex. Impl…	Homo sapiens	2260	ENSG00000077782	B5A958	N.A.	FLT-2 | FGFR-1 | hydroxyaryl-protein kinase | BFGFR | FMS-like tyrosine kinase 2 | FGFBR | proto-oncogene c-Fgr | heparin-binding growth factor receptor | FLJ99988 | FGFR1/PLAG1 fusion | ECCL | FLT2 | soluble FGFR1 variant 2 | KAL2 | N-SAM | CD331 | fms-related tyrosine kinase 2 | Kallmann syndrome 2 (autosomal dominant) | CEK | soluble FGFR1 variant 1 | HBGFR | fibroblast growth factor receptor …	is_marker_for:DOID:5015:fibrolamellar carcinoma | is_marker_for:DOID:4450:renal cell carcinoma | is_marker_for:DOID:12689:acoustic neuroma | is_marker_for:DOID:10652:Alzheimer's disease | is_marker_for:DOID:10283:prostate cancer | is_marker_for:DOID:9452:fatty liver disease | is_marker_for:DOID:9970:obesity | is_implicated_in:DOID:684:hepatocellular carcinoma | is_implicated_in:DOID:8398:osteoart…	N.A.	N.A.	N.A.	N.A.
	FLG	HGNC:3748	filaggrin	A structural constituent of skin epidermis. Involved in establishment of skin barrier and peptide cross-linking. Localizes to cornified envelope; cytoplasmic ribonucleoprotein granule; and keratohyalin granule. Implicated in atopic dermatitis 2 and ichthyosis vulgaris.	Homo sapiens	2312	ENSG00000143631	I0B0K6	N.A.	ATOD2 | epidermal filaggrin	is_implicated_in:DOID:1702:ichthyosis vulgaris | is_implicated_in:DOID:0110098:atopic dermatitis 2	N.A.	N.A.	N.A.	HGNC:2444:CSK

## Sheet: Table_S5
	GO biological process complete	Homo sapiens - REFLIST (20595)	upload_1 (71)	upload_1 (expected)	upload_1 (over/under)	upload_1 (fold Enrichment)	upload_1 (raw P-value)	upload_1 (FDR)	Overlapping_Genes
	peptide antigen assembly with MHC class II protein complex (GO:0002503)	16	6	0.06	+	> 100	9.47e-11	7.45e-07	HLA-DQA1 (alpha2) chain, HLA-DQA1 (alpha1)chain, HLA-DRB1, HLA-DQB1, HLA-DPB1, HLA-DPA1
	MHC class II protein complex assembly (GO:0002399)	16	6	0.06	+	> 100	9.47e-11	4.97e-07	HLA-DQA1 (alpha2) chain, HLA-DQA1 (alpha1)chain, HLA-DRB1, HLA-DQB1, HLA-DPB1, HLA-DPA1
	peptide antigen assembly with MHC protein complex (GO:0002501)	18	6	0.06	+	96.69	1.7e-10	6.68e-07	HLA-DQA1 (alpha2) chain, HLA-DQA1 (alpha1)chain, HLA-DRB1, HLA-DQB1, HLA-DPB1, HLA-DPA1
	MHC protein complex assembly (GO:0002396)	19	6	0.07	+	91.6	2.23e-10	5.85e-07	HLA-DQA1 (alpha2) chain, HLA-DQA1 (alpha1)chain, HLA-DRB1, HLA-DQB1, HLA-DPB1, HLA-DPA1
	antigen processing and presentation of exogenous peptide antigen via MHC class II (GO:0019886)	30	6	0.1	+	58.01	2.38e-09	4.16e-06	HLA-DQA1 (alpha2) chain, HLA-DQA1 (alpha1)chain, HLA-DRB1, HLA-DQB1, HLA-DPB1, HLA-DPA1
	antigen processing and presentation of peptide antigen via MHC class II (GO:0002495)	32	6	0.11	+	54.39	3.35e-09	5.28e-06	HLA-DQA1 (alpha2) chain, HLA-DQA1 (alpha1)chain, HLA-DRB1, HLA-DQB1, HLA-DPB1, HLA-DPA1
	antigen processing and presentation of exogenous peptide antigen (GO:0002478)	38	7	0.13	+	53.43	1.71e-10	5.37e-07	HLA-A, HLA-DQA1 (alpha2) chain, HLA-DQA1 (alpha1)chain, HLA-DRB1, HLA-DQB1, HLA-DPB1, HLA-DPA6
	antigen processing and presentation of peptide or polysaccharide antigen via MHC class II (GO:0002504)	34	6	0.12	+	51.19	4.64e-09	6.64e-06	HLA-DQA1 (alpha2) chain, HLA-DQA1 (alpha1)chain, HLA-DRB1, HLA-DQB1, HLA-DPB1, HLA-DPA1
	immunoglobulin production involved in immunoglobulin-mediated immune response (GO:0002381)	36	6	0.12	+	48.35	6.31e-09	8.27e-06	HLA-DQA1 (alpha2) chain, HLA-DQA1 (alpha1)chain, HLA-DRB1, HLA-DQB1, HLA-DPB1, HLA-DPA1
	negative regulation of natural killer cell mediated cytotoxicity (GO:0045953)	18	3	0.06	+	48.35	4.94e-05	0.0288	HLA-A, MICA, KIR2DL4
	antigen processing and presentation of endogenous peptide antigen (GO:0002483)	19	3	0.07	+	45.8	5.71e-05	0.03	HLA-A, HLA-C, HLA-DRB1
	negative regulation of natural killer cell mediated immunity (GO:0002716)	19	3	0.07	+	45.8	5.71e-05	0.029	HLA-A, MICA, KIR2DL4
	antigen processing and presentation of exogenous antigen (GO:0019884)	47	7	0.16	+	43.2	6.5e-10	1.46e-06	HLA-A, HLA-DQA1 (alpha2) chain, HLA-DQA1 (alpha1)chain, HLA-DRB1, HLA-DQB1, HLA-DPB1, HLA-DPA1
	antigen processing and presentation of peptide antigen (GO:0048002)	60	8	0.21	+	38.68	8.11e-11	1.28e-06	HLA-A, HLA-C, HLA-DQA1 (alpha2) chain, HLA-DQA1 (alpha1)chain, HLA-DRB1, HLA-DQB1, HLA-DPB1, HLA-DPA1
	negative regulation of leukocyte mediated cytotoxicity (GO:0001911)	24	3	0.08	+	36.26	0.000107	0.0496	HLA-A, MICA, KIR2DL4
	antigen processing and presentation (GO:0019882)	94	8	0.32	+	24.69	2.19e-09	4.32e-06	HLA-A, HLA-C, HLA-DQA1 (alpha2) chain, HLA-DQA1 (alpha1)chain, HLA-DRB1, HLA-DQB1, HLA-DPB1, HLA-DPA1
	regulation of cell killing (GO:0031341)	99	5	0.34	+	14.65	2.93e-05	0.0192	FCER2, HLA-A, MICA, KIR2DL4, HLA-DRB1
	regulation of interferon-gamma production (GO:0032649)	113	5	0.39	+	12.83	5.37e-05	0.0302	SIRPA, HLA-DRB1, HLA-DPA1, HLA-DPB1, HLA-A
	immunoglobulin production (GO:0002377)	155	6	0.53	+	11.23	1.92e-05	0.0159	HLA-DQA1 (alpha2) chain, HLA-DQA1 (alpha1)chain, HLA-DRB1, HLA-DQB1, HLA-DPB1, HLA-DPA1
	lymphocyte mediated immunity (GO:0002449)	235	9	0.81	+	11.11	1.52e-07	0.000183	KIR3DL1, MICA, HLA-A, HLA-DQA1 (alpha2) chain, HLA-DQA1 (alpha1)chain, HLA-DRB1, HLA-DQB1, HLA-DPB1, HLA-DPA1
	production of molecular mediator of immune response (GO:0002440)	157	6	0.54	+	11.09	2.06e-05	0.0147	HLA-DQA1 (alpha2) chain, HLA-DQA1 (alpha1)chain, HLA-DRB1, HLA-DRQ1, HLA-DPB1, HLA-DPA1
	positive regulation of T cell activation (GO:0050870)	217	8	0.75	+	10.69	1.03e-06	0.00108	SIRPA, HLA-A, HLA-DQA1 (alpha2) chain, HLA-DQA1 (alpha1)chain, HLA-DRB1, HLA-DQB1, HLA-DPB1, HLA-DPA1
	immunoglobulin mediated immune response (GO:0016064)	179	6	0.62	+	9.72	4.19e-05	0.0264	HLA-DQA1 (alpha2) chain, HLA-DQA1 (alpha1)chain, HLA-DRB1, HLA-DQB1, HLA-DPB1, HLA-DPA1
	positive regulation of leukocyte cell-cell adhesion (GO:1903039)	239	8	0.82	+	9.71	2.07e-06	0.00203	SIRPA, HLA-A, HLA-DQA1 (alpha2) chain, HLA-DQA1 (alpha1)chain, HLA-DRB1, HLA-DQB1, HLA-DPB1, HLA-DPA1
	B cell mediated immunity (GO:0019724)	183	6	0.63	+	9.51	4.73e-05	0.0286	HLA-DQA1 (alpha2) chain, HLA-DQA1 (alpha1)chain, HLA-DRB1, HLA-DQB1, HLA-DPB1, HLA-DPA1
	adaptive immune response based on somatic recombination of immune receptors built from immunoglobulin superfamily domains (GO:0002460)	245	8	0.84	+	9.47	2.47e-06	0.00229	MICA, HLA-A, HLA-DQA1 (alpha2) chain, HLA-DQA1 (alpha1)chain, HLA-DRB1, HLA-DQB1, HLA-DPB1, HLA-DPA1
	leukocyte mediated immunity (GO:0002443)	281	9	0.97	+	9.29	6.48e-07	0.000729	KIR3DL1, MICA, HLA-A, HLA-DQA1 (alpha2) chain, HLA-DQA1 (alpha1)chain, HLA-DRB1, HLA-DQB1, HLA-DPB1, HLA-DPA1
	positive regulation of cell-cell adhesion (GO:0022409)	285	8	0.98	+	8.14	7.28e-06	0.00637	SIRPA, HLA-A, HLA-DQA1 (alpha2) chain, HLA-DQA1 (alpha1)chain, HLA-DRB1, HLA-DQB1, HLA-DPB1, HLA-DPA1
	regulation of leukocyte cell-cell adhesion (GO:1903037)	327	8	1.13	+	7.1	1.92e-05	0.0151	SIRPA, HLA-A, HLA-DQA1 (alpha2) chain, HLA-DQA1 (alpha1)chain, HLA-DRB1, HLA-DQB1, HLA-DPB1, HLA-DPA1
	regulation of T cell activation (GO:0050863)	331	8	1.14	+	7.01	2.09e-05	0.0143	SIRPA, HLA-A, HLA-DQA1 (alpha2) chain, HLA-DQA1 (alpha1)chain, HLA-DRB1, HLA-DQB1, HLA-DPB1, HLA-DPA1
	positive regulation of lymphocyte activation (GO:0051251)	381	8	1.31	+	6.09	5.54e-05	0.0301	SIRPA, HLA-A, HLA-DQA1 (alpha2) chain, HLA-DQA1 (alpha1)chain, HLA-DRB1, HLA-DQB1, HLA-DPB1, HLA-DPA1
	immune effector process (GO:0002252)	434	9	1.5	+	6.02	2.02e-05	0.0152	KIR3DL1, MICA, HLA-A, HLA-DQA1 (alpha2) chain, HLA-DQA1 (alpha1)chain, HLA-DRB1, HLA-DQB1, HLA-DPB1, HLA-DPA1
	regulation of lymphocyte activation (GO:0051249)	532	9	1.83	+	4.91	9.5e-05	0.0453	SIRPA, MICA, HLA-A, HLA-DQA1 (alpha2) chain, HLA-DQA1 (alpha1)chain, HLA-DRB1, HLA-DQB1, HLA-DPB1, HLA-DPA1
	regulation of immune system process (GO:0002682)	1420	15	4.9	+	3.06	8.85e-05	0.0436	KIR2DL4, MICA, SARM1, SIRPA, KIR2DL1, GGT1, FCER2, MST1L, HLA-A, HLA-DQA1 (alpha2) chain, HLA-DQA1 (alpha1)chain, HLA-DRB1, HLA-DQB1, HLA-DPB1, HLA-DPA1

## Sheet: Table_S6
	GO cellular component complete	Homo sapiens - REFLIST (20595)	upload_1 (71)	upload_1 (expected)	upload_1 (over/under)	upload_1 (fold Enrichment)	upload_1 (raw P-value)	upload_1 (FDR)	Overlapping_Genes
	keratohyalin granule (GO:0036457)	4	2	0.01	+	> 100	0.000173	0.0111	FLG, HRNR
	MHC class II protein complex (GO:0042613)	18	6	0.06	+	96.69	1.7e-10	5.63e-08	HLA-DQA1 (alpha2) chain, HLA-DQA1 (alpha1)chain, HLA-DRB1, HLA-DQB1, HLA-DPB1, HLA-DPA1
	MHC protein complex (GO:0042611)	26	8	0.09	+	89.25	2.18e-13	4.35e-10	HLA-A, HLA-C, HLA-DQA1 (alpha2) chain, HLA-DQA1 (alpha1)chain, HLA-DRB1, HLA-DQB1, HLA-DPB1, HLA-DPA1
	integral component of lumenal side of endoplasmic reticulum membrane (GO:0071556)	29	8	0.1	+	80.02	4.61e-13	4.58e-10	HLA-A, HLA-C, HLA-DQA1 (alpha2) chain, HLA-DQA1 (alpha1)chain, HLA-DRB1, HLA-DQB1, HLA-DPB1, HLA-DPA1
	lumenal side of endoplasmic reticulum membrane (GO:0098553)	29	8	0.1	+	80.02	4.61e-13	3.06e-10	HLA-A, HLA-C, HLA-DQA1 (alpha2) chain, HLA-DQA1 (alpha1)chain, HLA-DRB1, HLA-DQB1, HLA-DPB1, HLA-DPA1
	MHC class I protein complex (GO:0042612)	9	2	0.03	+	64.46	0.000627	0.0337	HLA-A, HLA-C
	lumenal side of membrane (GO:0098576)	37	8	0.13	+	62.72	2.52e-12	1.25e-09	HLA-A, HLA-C, HLA-DQA1 (alpha2) chain, HLA-DQA1 (alpha1)chain, HLA-DRB1, HLA-DQB1, HLA-DPB1, HLA-DPA1
	ER to Golgi transport vesicle membrane (GO:0012507)	61	8	0.21	+	38.04	9.15e-11	3.64e-08	HLA-A, HLA-C, HLA-DQA1 (alpha2) chain, HLA-DQA1 (alpha1)chain, HLA-DRB1, HLA-DQB1, HLA-DPB1, HLA-DPA1
	COPII-coated ER to Golgi transport vesicle (GO:0030134)	93	8	0.32	+	24.95	2.03e-09	5.76e-07	HLA-A, HLA-C, HLA-DQA1 (alpha2) chain, HLA-DQA1 (alpha1)chain, HLA-DRB1, HLA-DQB1, HLA-DPB1, HLA-DPA1
	clathrin-coated endocytic vesicle membrane (GO:0030669)	72	6	0.25	+	24.17	2.8e-07	5.07e-05	HLA-DQA1 (alpha2) chain, HLA-DQA1 (alpha1)chain, HLA-DRB1, HLA-DQB1, HLA-DPB1, HLA-DPA1
	cornified envelope (GO:0001533)	45	3	0.16	+	19.34	0.000602	0.0333	FLG, RPTN, HRNR
	clathrin-coated endocytic vesicle (GO:0045334)	91	6	0.31	+	19.13	1.02e-06	0.000146	HLA-DQA1 (alpha2) chain, HLA-DQA1 (alpha1)chain, HLA-DRB1, HLA-DQB1, HLA-DPB1, HLA-DPA1
	trans-Golgi network membrane (GO:0032588)	101	6	0.35	+	17.23	1.82e-06	0.000227	HLA-DQA1 (alpha2) chain, HLA-DQA1 (alpha1)chain, HLA-DRB1, HLA-DQB1, HLA-DPB1, HLA-DPA1
	clathrin-coated vesicle membrane (GO:0030665)	116	6	0.4	+	15	3.92e-06	0.000458	HLA-DQA1 (alpha2) chain, HLA-DQA1 (alpha1)chain, HLA-DRB1, HLA-DQB1, HLA-DPB1, HLA-DPA1
	integral component of endoplasmic reticulum membrane (GO:0030176)	167	8	0.58	+	13.9	1.52e-07	3.78e-05	HLA-A, HLA-C, HLA-DQA1 (alpha2) chain, HLA-DQA1 (alpha1)chain, HLA-DRB1, HLA-DQB1, HLA-DPB1, HLA-DPA1
	intrinsic component of endoplasmic reticulum membrane (GO:0031227)	175	8	0.6	+	13.26	2.14e-07	4.74e-05	HLA-A, HLA-C, HLA-DQA1 (alpha2) chain, HLA-DQA1 (alpha1)chain, HLA-DRB1, HLA-DQB1, HLA-DPB1, HLA-DPA1
	coated vesicle membrane (GO:0030662)	180	8	0.62	+	12.89	2.64e-07	5.24e-05	HLA-A, HLA-C, HLA-DQA1 (alpha2) chain, HLA-DQA1 (alpha1)chain, HLA-DRB1, HLA-DQB1, HLA-DPB1, HLA-DPA1
	endocytic vesicle membrane (GO:0030666)	193	8	0.67	+	12.02	4.39e-07	7.27e-05	HLA-A, HLA-C, HLA-DQA1 (alpha2) chain, HLA-DQA1 (alpha1)chain, HLA-DRB1, HLA-DQB1, HLA-DPB1, HLA-DPA1
	Golgi lumen (GO:0005796)	102	4	0.35	+	11.38	0.000488	0.0277	ACAN, MUC6, MUC4, MUC12
	transport vesicle membrane (GO:0030658)	216	8	0.74	+	10.74	9.95e-07	0.000152	HLA-A, HLA-C, HLA-DQA1 (alpha2) chain, HLA-DQA1 (alpha1)chain, HLA-DRB1, HLA-DQB1, HLA-DPB1, HLA-DPA1
	clathrin-coated vesicle (GO:0030136)	197	6	0.68	+	8.83	7.03e-05	0.00559	HLA-DQA1 (alpha2) chain, HLA-DQA1 (alpha1)chain, HLA-DRB1, HLA-DQB1, HLA-DPB1, HLA-DPA1
	coated vesicle (GO:0030135)	299	9	1.03	+	8.73	1.07e-06	0.000142	CCDC115, HLA-A, HLA-C, HLA-DQA1 (alpha2) chain, HLA-DQA1 (alpha1)chain, HLA-DRB1, HLA-DQB1, HLA-DPB1, HLA-DPA1
	endocytic vesicle (GO:0030139)	337	8	1.16	+	6.89	2.37e-05	0.00225	HLA-A, HLA-C, HLA-DQA1 (alpha2) chain, HLA-DQA1 (alpha1)chain, HLA-DRB1, HLA-DQB1, HLA-DPB1, HLA-DPA1
	trans-Golgi network (GO:0005802)	262	6	0.9	+	6.64	0.000318	0.0192	HLA-DQA1 (alpha2) chain, HLA-DQA1 (alpha1)chain, HLA-DRB1, HLA-DQB1, HLA-DPB1, HLA-DPA1
	integral component of organelle membrane (GO:0031301)	395	8	1.36	+	5.87	7.1e-05	0.00543	HLA-A, HLA-C, HLA-DQA1 (alpha2) chain, HLA-DQA1 (alpha1)chain, HLA-DRB1, HLA-DQB1, HLA-DPB1, HLA-DPA1
	transport vesicle (GO:0030133)	417	8	1.44	+	5.56	0.000103	0.0073	HLA-A, HLA-C, HLA-DQA1 (alpha2) chain, HLA-DQA1 (alpha1)chain, HLA-DRB1, HLA-DQB1, HLA-DPB1, HLA-DPA1
	endosome membrane (GO:0010008)	524	10	1.81	+	5.54	1.37e-05	0.00143	SNX8, KIR2DL4, HLA-A, HLA-C, HLA-DQA1 (alpha2) chain, HLA-DQA1 (alpha1)chain, HLA-DRB1, HLA-DQB1, HLA-DPB1, HLA-DPA1
	intrinsic component of organelle membrane (GO:0031300)	425	8	1.47	+	5.46	0.000117	0.00801	HLA-A, HLA-C, HLA-DQA1 (alpha2) chain, HLA-DQA1 (alpha1)chain, HLA-DRB1, HLA-DQB1, HLA-DPB1, HLA-DPA1
	Golgi apparatus subcompartment (GO:0098791)	387	7	1.33	+	5.25	0.000404	0.0237	HLA-A, HLA-DQA1 (alpha2) chain, HLA-DQA1 (alpha1)chain, HLA-DRB1, HLA-DQB1, HLA-DPB1, HLA-DPA1
	side of membrane (GO:0098552)	654	11	2.25	+	4.88	1.56e-05	0.00155	CRLF1, MICA, FCER2, HLA-C, HLA-A, HLA-DQA1 (alpha2) chain, HLA-DQA1 (alpha1)chain, HLA-DRB1, HLA-DQB1, HLA-DPB1, HLA-DPA1
	vacuolar membrane (GO:0005774)	447	7	1.54	+	4.54	0.000934	0.0432	CCDC115, HLA-DQA1 (alpha2) chain, HLA-DQA1 (alpha1)chain, HLA-DRB1, HLA-DQB1, HLA-DPB1, HLA-DPA1
	Golgi membrane (GO:0000139)	626	9	2.16	+	4.17	0.000314	0.0195	GBP4, HLA-A, HLA-C, HLA-DQA1 (alpha2) chain, HLA-DQA1 (alpha1)chain, HLA-DRB1, HLA-DQB1, HLA-DPB1, HLA-DPA1
	cell surface (GO:0009986)	927	12	3.2	+	3.75	7.77e-05	0.00573	ANTXRL, IGSF3, CRLF1, FCER2, SIRPA, MICA, HLA-A, HLA-C, HLA-DRB1, HLA-DQB1, HLA-DPB1, HLA-DPA1
	plasma membrane protein complex (GO:0098797)	696	9	2.4	+	3.75	0.000669	0.0341	SNTG2, HLA-A, HLA-C, HLA-DQA1 (alpha2) chain, HLA-DQA1 (alpha1)chain, HLA-DRB1, HLA-DQB1, HLA-DPB1, HLA-DPA1
	lytic vacuole (GO:0000323)	725	9	2.5	+	3.6	0.000891	0.0432	CCDC115, ACAN, HRNR, HLA-DQA1 (alpha2) chain, HLA-DQA1 (alpha1)chain, HLA-DRB1, HLA-DQB1, HLA-DPB1, HLA-DPA1
	lysosome (GO:0005764)	725	9	2.5	+	3.6	0.000891	0.0422	CCDC115, ACAN, HRNR, HLA-DQA1 (alpha2) chain, HLA-DQA1 (alpha1)chain, HLA-DRB1, HLA-DQB1, HLA-DPB1, HLA-DPA1
	endosome (GO:0005768)	996	12	3.43	+	3.49	0.000152	0.0101	EHBP1L1, CCDC115, KIR2DL4, SNX8, HLA-A, HLA-C, HLA-DQA1 (alpha2) chain, HLA-DQA1 (alpha1)chain, HLA-DRB1, HLA-DQB1, HLA-DPB1, HLA-DPA1
	integral component of plasma membrane (GO:0005887)	1653	17	5.7	+	2.98	3.79e-05	0.00328	SIRPA, PCDHA4, MUC12, MUC4, MICA, FCER2, KIR2DL1, KIR2DL3, KIR3DL1, KIR3DL2, KIR2DL4, HLA-A, HLA-C, HLA-DQA1 (alpha2) chain, HLA-DQA1 (alpha1)chain, HLA-DRB1, HLA-DPA1
	cytoplasmic vesicle membrane (GO:0030659)	1172	12	4.04	+	2.97	0.000656	0.0343	PI4KA, SIRPA, KIR2DL4, SNX8, HLA-A, HLA-C, HLA-DQA1 (alpha2) chain, HLA-DQA1 (alpha1)chain, HLA-DRB1, HLA-DQB1, HLA-DPB1, HLA-DPA1
	vesicle membrane (GO:0012506)	1192	12	4.11	+	2.92	0.00076	0.0378	PI4KA, SIRPA, KIR2DL4, SNX8, HLA-A, HLA-C, HLA-DQA1 (alpha2) chain, HLA-DQA1 (alpha1)chain, HLA-DRB1, HLA-DQB1, HLA-DPB1, HLA-DPA1
	intrinsic component of plasma membrane (GO:0031226)	1736	17	5.98	+	2.84	6.97e-05	0.00578	SIRPA, PCDHA4, MUC12, MUC4, MICA, FCER2, KIR2DL1, KIR2DL3, KIR3DL1, KIR3DL2, KIR2DL4, HLA-A, HLA-C, HLA-DQA1 (alpha2) chain, HLA-DQA1 (alpha1)chain, HLA-DRB1, HLA-DPA1
	plasma membrane (GO:0005886)	5857	38	20.19	+	1.88	9.46e-06	0.00105	OR2T4, DDX11, GBP4, MUC4, KIR2DL4, SNTG2, MUC12, PCDHA4, PI4KAP2, ANTXRL, CRLF1, FLG, GGT1, PI4KA, SIRPA, FCER2, KIR2DL1, KIR2DL3, KIR3DL1, KIR3DL2, KIR3DL3, CRIPAK, AHNAK2, HRNR, MUC6, MICA, ATXN3, OR2T12, OR2T34, RPTN, HLA-A, HLA-C, HLA-DQA1 (alpha2) chain, HLA-DQA1 (alpha1)chain, HLA-DRB1, HLA-DQB1, HLA-DPB1, HLA-DPA1
	cell periphery (GO:0071944)	6355	39	21.91	+	1.78	2.81e-05	0.00255	ACAN, OR2T4, DDX11, GBP4, MUC4, KIR2DL4, SNTG2, MUC12, PCDHA4, PI4KAP2, ANTXRL, CRLF1, FLG, GGT1, PI4KA, SIRPA, FCER2, KIR2DL1, KIR2DL3, KIR3DL1, KIR3DL2, KIR3DL3, CRIPAK, AHNAK2, HRNR, MUC6, MICA, ATXN3, OR2T12, OR2T34, RPTN, HLA-A, HLA-C, HLA-DQA1 (alpha2) chain, HLA-DQA1 (alpha1)chain, HLA-DRB1, HLA-DQB1, HLA-DPB1, HLA-DPA1 H

## Sheet: Table_S7
	GO molecular function complete	Homo sapiens - REFLIST (20595)	upload_1 (71)	upload_1 (expected)	upload_1 (over/under)	upload_1 (fold Enrichment)	upload_1 (raw P-value)	upload_1 (FDR)	Overlapping_Genes
	MHC class II receptor activity (GO:0032395)	10	5	0.03	+	> 100	1.21e-09	2.97e-06	HLA-DQA1 (alpha2) chain, HLA-DQA1 (alpha1)chain, HLA-DRB1, HLA-DQB1, HLA-DPA1
	MHC class II protein complex binding (GO:0023026)	27	6	0.09	+	64.46	1.36e-09	2.22e-06	HLA-DQA1 (alpha2) chain, HLA-DQA1 (alpha1)chain, HLA-DRB1, HLA-DQB1, HLA-DPA1
	peptide antigen binding (GO:0042605)	36	7	0.12	+	56.4	1.22e-10	5.96e-07	HLA-A, HLA-C, HLA-DQA1 (alpha1)chain, HLA-DRB1, HLA-DQB1, HLA-DPA1
	MHC protein complex binding (GO:0023023)	36	6	0.12	+	48.35	6.31e-09	7.71e-06	HLA-DQA1 (alpha2) chain, HLA-DQA1 (alpha1)chain, HLA-DRB1, HLA-DQB1, HLA-DPA1
	immune receptor activity (GO:0140375)	145	8	0.5	+	16	5.38e-08	4.39e-05	KIR2DL4, KIR3DL1, CRLF1, HLA-DQA1 (alpha2) chain, HLA-DQA1 (alpha1) chain, HLA-DRB1, HLA-DQB1, HLA-DPA1
	antigen binding (GO:0003823)	191	9	0.66	+	13.67	2.76e-08	2.7e-05	KIR2DL3, SIRPA, HLA-A, HLA-C, HLA-DQA1 (alpha1)chain, HLA-DRB1, HA-DPB1, HLA-DQB1, HLA-DPA1

## Sheet: Table_S8
pathway_name	pathway_source	num_overlapping_genes	overlapping_genes	num_all_pathway_genes	P_genes	Q_genes
Antigen processing and presentation - Homo sapiens (human)	KEGG	13	HLA-A;HLA-C;KIR3DL2;KIR3DL3;HLA-DPA1;HLA-DPB1;HLA-DQA1;HLA-DQB1;HLA-DRB1;KIR3DL1;KIR2DL1;KIR2DL3;KIR2DL4	77 (77)	3.35e-19	1.54e-15
Graft-versus-host disease - Homo sapiens (human)	KEGG	11	HLA-A;HLA-C;KIR3DL2;HLA-DPA1;HLA-DPB1;HLA-DQA1;HLA-DQB1;HLA-DRB1;KIR3DL1;KIR2DL1;KIR2DL3	41 (41)	8.8e-19	2.02e-15
Allograft rejection - Homo sapiens (human)	KEGG	7	HLA-A;HLA-C;HLA-DPA1;HLA-DPB1;HLA-DQA1;HLA-DQB1;HLA-DRB1	37 (38)	4.11e-11	6.29e-08
Type I diabetes mellitus - Homo sapiens (human)	KEGG	7	HLA-A;HLA-C;HLA-DPA1;HLA-DPB1;HLA-DQA1;HLA-DQB1;HLA-DRB1	43 (43)	1.27e-10	1.45e-07
Autoimmune thyroid disease - Homo sapiens (human)	KEGG	7	HLA-A;HLA-C;HLA-DPA1;HLA-DPB1;HLA-DQA1;HLA-DQB1;HLA-DRB1	52 (53)	5.14e-10	4.72e-07
Allograft Rejection	Wikipathways	8	HLA-A;HLA-C;HLA-DPA1;HLA-DPB1;MICA;HLA-DQA1;HLA-DQB1;HLA-DRB1	91 (91)	8.88e-10	6.62e-07
Viral myocarditis - Homo sapiens (human)	KEGG	7	HLA-A;HLA-C;HLA-DPA1;HLA-DPB1;HLA-DQA1;HLA-DQB1;HLA-DRB1	58 (59)	1.14e-09	6.62e-07
Interferon gamma signaling	Reactome	8	GBP4;HLA-C;HLA-A;HLA-DPA1;HLA-DPB1;HLA-DQA1;HLA-DQB1;HLA-DRB1	94 (94)	1.15e-09	6.62e-07
Natural killer cell mediated cytotoxicity - Homo sapiens (human)	KEGG	8	HLA-A;HLA-C;KIR3DL2;MICA;KIR3DL1;KIR2DL1;KIR2DL3;KIR2DL4	130 (131)	1.53e-08	7.82e-06
Translocation of ZAP-70 to Immunological synapse	Reactome	5	HLA-DPA1;HLA-DPB1;HLA-DQA1;HLA-DRB1;HLA-DQB1	27 (27)	3.39e-08	1.55e-05
Phosphorylation of CD3 and TCR zeta chains	Reactome	5	HLA-DPA1;HLA-DPB1;HLA-DQA1;HLA-DRB1;HLA-DQB1	30 (30)	5.93e-08	2.27e-05
Asthma - Homo sapiens (human)	KEGG	5	HLA-DPA1;HLA-DPB1;HLA-DQA1;HLA-DRB1;HLA-DQB1	30 (31)	5.93e-08	2.27e-05
PD-1 signaling	Reactome	5	HLA-DPA1;HLA-DPB1;HLA-DQA1;HLA-DRB1;HLA-DQB1	31 (31)	7.05e-08	2.31e-05
Interferon Signaling	Reactome	8	GBP4;HLA-C;HLA-A;HLA-DPA1;HLA-DPB1;HLA-DQA1;HLA-DQB1;HLA-DRB1	158 (158)	7.06e-08	2.31e-05
Immune System	Reactome	21	GBP4;KIR3DL1;KIR3DL2;SARM1;HLA-A;MUC4;HLA-C;HLA-DPB1;MICA;HLA-DQA1;CRLF1;HLA-DQB1;MUC12;HLA-DRB1;SIRPA;MUC6;HLA-DPA1;HRNR;KIR2DL1;KIR2DL3;KIR2DL4	1827 (1840)	2.31e-07	7.08e-05
Generation of second messenger molecules	Reactome	5	HLA-DPA1;HLA-DPB1;HLA-DQA1;HLA-DRB1;HLA-DQB1	41 (41)	3.03e-07	8.69e-05
Ebola Virus Pathway on Host	Wikipathways	7	HLA-A;HLA-C;HLA-DPA1;HLA-DPB1;HLA-DQA1;HLA-DQB1;HLA-DRB1	130 (130)	3.3e-07	8.75e-05
CD4 T cell receptor signaling-ERK cascade	INOH	5	HLA-DPA1;HLA-DPB1;HLA-DQA1;HLA-DRB1;HLA-DQB1	42 (42)	3.43e-07	8.75e-05
Epstein-Barr virus infection - Homo sapiens (human)	KEGG	8	FCER2;HLA-A;HLA-C;HLA-DPA1;HLA-DPB1;HLA-DQA1;HLA-DQB1;HLA-DRB1	200 (201)	4.33e-07	0.000105
Intestinal immune network for IgA production - Homo sapiens (human)	KEGG	5	HLA-DPA1;HLA-DPB1;HLA-DQA1;HLA-DRB1;HLA-DQB1	47 (49)	6.11e-07	0.000138
Cell adhesion molecules (CAMs) - Homo sapiens (human)	KEGG	7	HLA-A;HLA-C;HLA-DPA1;HLA-DPB1;HLA-DQA1;HLA-DQB1;HLA-DRB1	143 (144)	6.31e-07	0.000138
Th1 and Th2 cell differentiation - Homo sapiens (human)	KEGG	6	HLA-DPA1;HLA-DPB1;HLA-DQA1;MAML3;HLA-DQB1;HLA-DRB1	92 (92)	7.97e-07	0.000163
Immunoregulatory interactions between a Lymphoid and a non-Lymphoid cell	Reactome	8	HLA-A;HLA-C;KIR3DL2;MICA;KIR3DL1;KIR2DL1;KIR2DL3;KIR2DL4	218 (221)	8.33e-07	0.000163
Adaptive Immune System	Reactome	13	HLA-A;KIR3DL1;KIR3DL2;HLA-C;HLA-DPB1;MICA;HLA-DQA1;HLA-DQB1;HLA-DRB1;HLA-DPA1;KIR2DL1;KIR2DL3;KIR2DL4	728 (732)	8.77e-07	0.000163
Phagosome - Homo sapiens (human)	KEGG	7	HLA-A;HLA-C;HLA-DPA1;HLA-DPB1;HLA-DQA1;HLA-DQB1;HLA-DRB1	151 (152)	9.12e-07	0.000163
Downstream TCR signaling	Reactome	5	HLA-DPA1;HLA-DPB1;HLA-DQA1;HLA-DRB1;HLA-DQB1	51 (51)	9.25e-07	0.000163
Hematopoietic cell lineage - Homo sapiens (human)	KEGG	6	FCER2;HLA-DPA1;HLA-DPB1;HLA-DQA1;HLA-DQB1;HLA-DRB1	96 (97)	1.03e-06	0.000174
CD4 T cell receptor signaling-JNK cascade	INOH	5	HLA-DPA1;HLA-DRB1;HLA-DQA1;HLA-DPB1;HLA-DQB1	55 (55)	1.36e-06	0.000215
Staphylococcus aureus infection - Homo sapiens (human)	KEGG	5	HLA-DPA1;HLA-DPB1;HLA-DQA1;HLA-DRB1;HLA-DQB1	55 (56)	1.36e-06	0.000215
MHC class II antigen presentation	Reactome	5	HLA-DPA1;HLA-DPB1;HLA-DQA1;HLA-DRB1;HLA-DQB1	59 (59)	1.93e-06	0.000295
Inflammatory bowel disease (IBD) - Homo sapiens (human)	KEGG	5	HLA-DPA1;HLA-DPB1;HLA-DQA1;HLA-DRB1;HLA-DQB1	65 (65)	3.14e-06	0.000464
Herpes simplex infection - Homo sapiens (human)	KEGG	7	HLA-A;HLA-C;HLA-DPA1;HLA-DPB1;HLA-DQA1;HLA-DQB1;HLA-DRB1	185 (185)	3.55e-06	0.000509
TCR signaling	Reactome	5	HLA-DRB1;HLA-DPB1;HLA-DQA1;HLA-DQB1;HLA-DPA1	72 (72)	5.21e-06	0.000725
Leishmaniasis - Homo sapiens (human)	KEGG	5	HLA-DPA1;HLA-DPB1;HLA-DQA1;HLA-DRB1;HLA-DQB1	73 (74)	5.58e-06	0.000754
Costimulation by the CD28 family	Reactome	5	HLA-DPA1;HLA-DPB1;HLA-DQA1;HLA-DRB1;HLA-DQB1	77 (77)	7.27e-06	0.000953
Human T-cell leukemia virus 1 infection - Homo sapiens (human)	KEGG	7	HLA-A;HLA-C;HLA-DPA1;HLA-DPB1;HLA-DQA1;HLA-DQB1;HLA-DRB1	219 (219)	1.08e-05	0.00137
Rheumatoid arthritis - Homo sapiens (human)	KEGG	5	HLA-DPA1;HLA-DPB1;HLA-DQA1;HLA-DRB1;HLA-DQB1	89 (90)	1.48e-05	0.00183
CD4 T cell receptor signaling-NFkB cascade	INOH	5	HLA-DPA1;HLA-DRB1;HLA-DQA1;HLA-DPB1;HLA-DQB1	97 (97)	2.25e-05	0.00272
Cytokine Signaling in Immune system	Reactome	9	GBP4;HLA-C;HLA-A;HLA-DPA1;HLA-DPB1;HLA-DQA1;HLA-DQB1;HLA-DRB1;CRLF1	458 (458)	2.68e-05	0.00315
Th17 cell differentiation - Homo sapiens (human)	KEGG	5	HLA-DPA1;HLA-DPB1;HLA-DQA1;HLA-DRB1;HLA-DQB1	107 (107)	3.61e-05	0.00415
Toxoplasmosis - Homo sapiens (human)	KEGG	5	HLA-DPA1;HLA-DPB1;HLA-DQA1;HLA-DRB1;HLA-DQB1	113 (113)	4.7e-05	0.00526
CD4 T cell receptor signaling	INOH	5	HLA-DPA1;HLA-DRB1;HLA-DQA1;HLA-DPB1;HLA-DQB1	130 (130)	9.16e-05	0.01
Systemic lupus erythematosus - Homo sapiens (human)	KEGG	5	HLA-DPA1;HLA-DPB1;HLA-DQA1;HLA-DRB1;HLA-DQB1	132 (133)	9.84e-05	0.0105
Termination of O-glycan biosynthesis	Reactome	3	MUC4;MUC6;MUC12	26 (26)	0.000102	0.0106
Dectin-2 family	Reactome	3	MUC4;MUC6;MUC12	29 (29)	0.000142	0.0145
Cellular senescence - Homo sapiens (human)	KEGG	5	HLA-A;KIR2DL1;HLA-C;KIR2DL3;KIR2DL4	160 (160)	0.000243	0.0242
Influenza A - Homo sapiens (human)	KEGG	5	HLA-DPA1;HLA-DRB1;HLA-DQA1;HLA-DPB1;HLA-DQB1	171 (171)	0.00033	0.0322
Tuberculosis - Homo sapiens (human)	KEGG	5	HLA-DPA1;HLA-DPB1;HLA-DQA1;HLA-DRB1;HLA-DQB1	178 (179)	0.000397	0.0379

## Sheet: Table_S9
				List of SNPs under 99.9th percentile of PBS distribution, which were removed becuase of failing in the (< 99.9th percentile, Fisher's P val and OR) cut offs for the frequency difference between Case and Controls (NIM_F and NG_F)
				The removed SNPs of the MultiSNP genes list																		The removed SNPs of the Single SNP gene list
						Frequency					gnomAD frequency											Frequency					gnomAD frequency
	CHR	BP	PBS VALUE	Gene	SNPs_perGene	NIM_F (Case)	NG_F (Control)	*No = Freq Diff (>99.9pc)	REF	ALT	AFR	EUR	EAS	SAS	P-val	OR		CHR	BP	PBS VALUE	Gene	NIM_F (Case)	NG_F (Control)	*No = Freq Diff (>99.9pc)	REF	ALT	AFR	EUR	EAS	SAS	P-val	OR
	6	32549475	0.184469	HLA-DRB1	7	0.508929	0.9	No	T	C	0.864187	0.858445	0.865344	0.801081	0.001076	8.684		8	144940222	0.307503	EPPK1	0.083333	0.4	No	A	C	0.49187	0.521467	0.352941	0.512248	0.0005489	0.1364
	6	32610436	0.161437	HLA-DQA1	7	0.235849	0.65	No	T	C	0.525637	0.599361	0.698394	0.534346	0.0008349	0.1662		10	127585273	0.26076	FANK1			No	G	A	0.281955	0.323399	0.303815	0.315615	1	NA
	8	22974325	0.182737	TNFRSF10C	2	0.626582	0.95	No	G	A	0.178778	0.529255	0.547886	0.348401	0.002428	11.32		12	50746098	0.297239	FAM186A			No			0.375	0.874092	0.878855	0.729885	1	NA
	22	25024076	0.342445	GGT1	6	0.41791	0.1	No	G	A	6.31e-05	8.87e-06	0.00665721	0	0.0059	6.462		14	102808562	0.234345	ZNF839			No	C	G	0.270704	0.359668	0.0837953	0.257247	1	NA
																		17	20768691	0.252769	CCDC144NL	0.338028	0	No	C	T	0.0229834	0.0505982	0.00754954	0.00912713	0.001014	NA
																		19	5866816	0.164159	FUT5	0.522727	0.1875	No	G	A	0.833581	0.743732	0.828045	0.794466	0.01524	4.746
